# Supplementary material for: Poly[bis­[8-ethyl-5-oxo-2-(piperazin-1-yl)-5,8-dihydro­pyrido[2,3-d]pyrimidine-6-carboxyl­ato]cadmium]
Source: Acta Crystallogr Sect E Struct Rep Online. 2010 Oct 31;66(Pt 11):m1492. doi: 10.1107/S1600536810043291 (PMC3009211; doi:10.1107/S1600536810043291)
Supplement: Supplementary file 2 [file e-66-m1492-Isup2.hkl]

# 
# h,k,l, Fc-squared, Fo-squared, sigma(Fo-squared) and status flag 
# 
data_I
_shelx_title ' g in C2/c' 
_shelx_refln_list_code          4 
_shelx_F_calc_maximum      480.39 
_exptl_crystal_F_000      1464.00 
_reflns_d_resolution_high  0.7539 
 
loop_ 
 _symmetry_equiv_pos_as_xyz 
 'x, y, z' 
 '-x, y, -z+1/2' 
 'x+1/2, y+1/2, z' 
 '-x+1/2, y+1/2, -z+1/2' 
 '-x, -y, -z' 
 'x, -y, z-1/2' 
 '-x+1/2, -y+1/2, -z' 
 'x+1/2, -y+1/2, z-1/2' 
 
_cell_length_a    23.5652 
_cell_length_b     7.4989 
_cell_length_c    18.7187 
_cell_angle_alpha  90.000 
_cell_angle_beta  124.133 
_cell_angle_gamma  90.000 
 
_shelx_F_squared_multiplier     1.000 
 
loop_ 
 _refln_index_h 
 _refln_index_k 
 _refln_index_l 
 _refln_F_squared_calc 
 _refln_F_squared_meas 
 _refln_F_squared_sigma 
 _refln_observed_status 
   4   0   0    48110.41    47054.10    400.79 o 
   6   0   0    16340.38    15801.43    312.48 o 
   8   0   0     7059.70     6940.07    155.33 o 
  10   0   0    26182.74    26641.64    439.54 o 
  12   0   0    27565.95    26450.34    472.93 o 
  14   0   0    10328.20    10158.32    420.26 o 
  16   0   0       60.42      -80.72     80.72 o 
  18   0   0     4673.15     4215.15    326.31 o 
  20   0   0     4285.62     4397.35    373.97 o 
  22   0   0     3714.81     3773.00    387.20 o 
  24   0   0     2711.24     2669.10    371.92 o 
   1   1   0    13810.96    14003.85    155.42 o 
   3   1   0    27717.26    27602.66    267.24 o 
   5   1   0    88697.77    91277.17    731.39 o 
   7   1   0    63613.17    64910.51    707.78 o 
   9   1   0    29864.59    29926.16    381.90 o 
  11   1   0     2297.95     2083.81     97.68 o 
  13   1   0     4935.45     4981.88    167.69 o 
  15   1   0     1482.16     1531.23    121.96 o 
  17   1   0    27885.07    28614.76    488.32 o 
  19   1   0     2960.45     3089.75    186.05 o 
  21   1   0     4355.11     4768.36    281.75 o 
  23   1   0      516.62      406.70    133.02 o 
  25   1   0      960.48      678.45    170.57 o 
   0   2   0     8465.53     8087.63    146.58 o 
   2   2   0     4404.65     4543.98     96.78 o 
   4   2   0     8997.70     8387.19    123.60 o 
   6   2   0      589.33      983.35     66.44 o 
   8   2   0    15553.79    14943.88    255.42 o 
  10   2   0    46188.91    48091.13    554.76 o 
  12   2   0    10232.11     9762.19    240.54 o 
  14   2   0     8801.82     8908.08    246.80 o 
  16   2   0    13682.73    14516.04    333.73 o 
  18   2   0     1563.25     1840.51    152.66 o 
  20   2   0     3549.55     3907.42    214.17 o 
  22   2   0     2019.00     1963.79    181.12 o 
  24   2   0     2215.37     2031.79    237.94 o 
   1   3   0    10616.96     9976.15    118.96 o 
   3   3   0    14683.30    14399.72    152.65 o 
   5   3   0      135.63       81.60     26.58 o 
   7   3   0    23682.97    24548.07    280.21 o 
   9   3   0     8044.78     7385.13    152.88 o 
  11   3   0     9226.47     9301.17    183.24 o 
  13   3   0     5801.00     5923.12    203.76 o 
  15   3   0     5845.02     5688.29    214.01 o 
  17   3   0     6104.00     6812.20    306.02 o 
  19   3   0     3252.24     3557.36    207.88 o 
  21   3   0     5185.41     5498.40    564.80 o 
  23   3   0      499.79      395.65    117.59 o 
   0   4   0    25924.51    25901.11    326.01 o 
   2   4   0    17318.83    17402.22    185.22 o 
   4   4   0    16172.64    16055.99    195.42 o 
   6   4   0    11028.90    11242.11    168.06 o 
   8   4   0     5758.94     5860.98    128.05 o 
  10   4   0     7165.36     6663.77    171.39 o 
  12   4   0     3389.29     3154.96    223.25 o 
  14   4   0     3546.06     3796.73    295.23 o 
  16   4   0     4772.06     5037.07    216.96 o 
  18   4   0     2817.77     3009.23    247.92 o 
  20   4   0     1301.52     1379.56    155.04 o 
  22   4   0     3289.58     3460.00    477.10 o 
   1   5   0     9070.63     8858.08    231.69 o 
   3   5   0     5115.40     4949.31    154.01 o 
   5   5   0    21513.71    21706.84    369.49 o 
   7   5   0     7981.60     7943.38    183.56 o 
   9   5   0     5683.24     6352.31    206.06 o 
  11   5   0     4072.36     4374.60    185.06 o 
  13   5   0     2162.82     2143.60    152.40 o 
  15   5   0     2231.13     2188.08    163.93 o 
  17   5   0     4790.07     4783.08    232.46 o 
  19   5   0     5941.30     5301.87    265.04 o 
  21   5   0     1407.96     1371.43    167.86 o 
   0   6   0     8061.72     7577.19    291.91 o 
   2   6   0     8274.59     7934.68    237.96 o 
   4   6   0       92.69      116.86     59.60 o 
   6   6   0     3941.36     3887.55    243.36 o 
   8   6   0     1908.24     1721.10    182.92 o 
  10   6   0     2051.28     2255.23    263.83 o 
  12   6   0     9037.62     8725.24    375.00 o 
  14   6   0     9356.35    10385.80    412.91 o 
  16   6   0      268.61      400.86    181.17 o 
  18   6   0     1876.90     2405.01    262.96 o 
  20   6   0     1015.07     1055.33    294.16 o 
   1   7   0        7.99       21.81     55.58 o 
   3   7   0     4817.86     5450.33    282.23 o 
   5   7   0     3509.38     3679.96    259.18 o 
   7   7   0     4943.89     4616.45    287.98 o 
   9   7   0     1859.51     1929.24    216.79 o 
  11   7   0      552.44      480.45    131.38 o 
  13   7   0      125.48      261.87    120.88 o 
  15   7   0     5281.99     5415.46    410.00 o 
  17   7   0       10.42      -87.15     87.15 o 
   0   8   0      230.62      181.06    156.20 o 
   2   8   0     9204.70     9040.15    395.03 o 
   4   8   0      959.67      932.19    164.15 o 
   6   8   0      935.30      734.66    153.99 o 
   8   8   0     1413.55     1184.26    243.88 o 
  10   8   0     1666.45     1822.48    231.84 o 
  12   8   0     1256.19     1162.58    393.01 o 
  14   8   0      228.47      422.32    152.79 o 
   1   9   0     2028.65     2284.07    257.58 o 
   3   9   0     1342.71     1458.85    371.58 o 
   5   9   0     1949.17     1760.82    235.02 o 
   7   9   0      861.72      687.59    155.56 o 
   9   9   0      191.12       99.30    129.78 o 
  11   9   0      955.33      733.78    174.72 o 
 -25   1   1      150.20       52.00    172.28 o 
 -23   1   1        9.05       66.70     98.28 o 
 -21   1   1      356.44      271.38    111.28 o 
 -19   1   1        3.89       32.59     63.54 o 
 -17   1   1     3343.65     3515.76    229.02 o 
 -15   1   1     3481.53     3800.74    145.37 o 
 -13   1   1        9.78       -3.31     33.97 o 
 -11   1   1     2952.47     3336.80    111.40 o 
  -9   1   1     4963.54     5751.36    151.34 o 
  -7   1   1      550.96      687.81     92.57 o 
  -5   1   1     5500.76     5677.78    100.73 o 
  -3   1   1      444.91      553.09     26.60 o 
  -1   1   1    22570.15    25062.74    288.13 o 
   1   1   1    48255.18    48890.27    338.46 o 
   3   1   1    22418.87    23082.49    331.85 o 
   5   1   1     7770.44     7400.55    142.01 o 
   7   1   1      617.06      790.46     75.16 o 
   9   1   1     4423.84     5021.52    252.32 o 
  11   1   1      255.09      372.83     61.32 o 
  13   1   1     1760.53     1901.18    120.59 o 
  15   1   1     2132.10     2205.91    139.72 o 
  17   1   1      650.94      855.41    112.56 o 
  19   1   1      194.59      198.80    127.59 o 
  21   1   1      436.29      274.79    112.13 o 
  23   1   1      239.76       32.05    312.29 o 
  25   1   1       34.93       29.41    116.88 o 
 -26   2   1      202.54      165.90    128.77 o 
 -24   2   1       12.14      -52.28     90.09 o 
 -22   2   1       17.60       73.42     81.82 o 
 -20   2   1     1574.35     1604.02    157.34 o 
 -18   2   1     5321.58     5292.77    189.26 o 
 -16   2   1     1817.25     1936.89    132.24 o 
 -14   2   1     1465.14     1759.30    292.82 o 
 -12   2   1     1390.10     1486.74    107.44 o 
 -10   2   1    11687.77    12618.98    274.60 o 
  -8   2   1      936.39     1042.86     76.96 o 
  -6   2   1        0.87      -26.84     33.57 o 
  -4   2   1      237.80      293.18     44.05 o 
  -2   2   1     9117.34     9030.46    113.91 o 
   0   2   1    22244.63    23668.43    217.34 o 
   2   2   1     5334.52     5398.70     90.24 o 
   4   2   1     1858.75     1957.43     58.51 o 
   6   2   1     2404.95     3171.10    107.39 o 
   8   2   1     1662.45     2050.14    101.29 o 
  10   2   1     3548.16     3761.12    143.53 o 
  12   2   1     1156.15     1323.13    130.66 o 
  14   2   1       17.02       -3.26     48.32 o 
  16   2   1      546.27      466.22     87.10 o 
  18   2   1      189.20      154.58     72.99 o 
  20   2   1        2.76       17.18     73.63 o 
  22   2   1        0.54       43.15     80.20 o 
  24   2   1       53.03     -101.39    107.24 o 
 -25   3   1      432.83      260.65    117.92 o 
 -23   3   1        4.08      -27.09     80.12 o 
 -21   3   1      902.07      892.05    131.68 o 
 -19   3   1       65.34       54.88     53.49 o 
 -17   3   1     6131.12     6427.66    255.69 o 
 -15   3   1      722.53      727.99     97.11 o 
 -13   3   1     1125.39     1137.81    109.20 o 
 -11   3   1     2104.30     2180.47    146.27 o 
  -9   3   1      781.41      697.32     56.65 o 
  -7   3   1      693.40     1024.27     61.72 o 
  -5   3   1     2558.74     2649.48     68.17 o 
  -3   3   1        1.29       -1.13     19.48 o 
  -1   3   1     5457.61     5335.15     92.07 o 
   1   3   1       46.96       14.13     19.90 o 
   3   3   1     2164.39     2135.45     65.34 o 
   5   3   1       12.21       -1.92     24.09 o 
   7   3   1    19232.16    20708.51    233.90 o 
   9   3   1    10102.47    10403.06    189.57 o 
  11   3   1     1037.27     1054.78     99.90 o 
  13   3   1      403.81      309.57     75.03 o 
  15   3   1        3.21      -66.02     66.02 o 
  17   3   1      950.06      913.69    151.69 o 
  19   3   1      634.23      524.69    119.97 o 
  21   3   1       45.17      -62.30     68.96 o 
  23   3   1       62.82      141.62    103.89 o 
 -24   4   1        2.59       50.02     95.73 o 
 -22   4   1     1510.43     1769.31    187.38 o 
 -20   4   1       11.17      191.51    107.68 o 
 -18   4   1     1222.32     1218.12    136.11 o 
 -16   4   1      119.33       46.72     62.78 o 
 -14   4   1     1443.46     1194.73    120.89 o 
 -12   4   1      581.04      505.59     83.35 o 
 -10   4   1     7313.20     7411.12    273.22 o 
  -8   4   1     8006.65     8407.19    208.54 o 
  -6   4   1      943.95     1210.71     59.19 o 
  -4   4   1     3446.52     3757.79    127.47 o 
  -2   4   1       51.84       37.31     39.35 o 
   0   4   1     4755.43     5027.89    180.10 o 
   2   4   1     2564.34     2686.65     78.06 o 
   4   4   1       96.15       58.91     28.34 o 
   6   4   1     5406.82     5652.18    122.00 o 
   8   4   1     5621.69     5935.31    146.54 o 
  10   4   1     4964.91     4874.90    212.42 o 
  12   4   1     2773.89     2654.92    157.95 o 
  14   4   1      467.18      418.97     82.94 o 
  16   4   1      939.12      820.07    142.86 o 
  18   4   1      464.71      567.35    167.15 o 
  20   4   1      577.97      563.02    125.93 o 
  22   4   1      152.78      121.80     81.88 o 
 -23   5   1      432.01      367.02    141.71 o 
 -21   5   1      242.45      470.84    157.54 o 
 -19   5   1      290.69      311.74     87.52 o 
 -17   5   1     2185.57     2265.82    180.14 o 
 -15   5   1        7.13       48.19     56.13 o 
 -13   5   1        9.28       -7.31     51.99 o 
 -11   5   1     1688.99     1504.21    201.69 o 
  -9   5   1     2391.82     2594.80    196.87 o 
  -7   5   1     1249.66     1703.57    164.78 o 
  -5   5   1     2368.14     2683.20    122.38 o 
  -3   5   1     1544.34     1495.59     98.02 o 
  -1   5   1     4545.50     4541.60    147.24 o 
   1   5   1     3395.98     3592.90    122.72 o 
   3   5   1     4205.84     4335.90    137.20 o 
   5   5   1      995.39     1222.09     94.08 o 
   7   5   1     2720.21     2601.89    118.26 o 
   9   5   1      545.49      529.06     83.81 o 
  11   5   1      573.73      531.79     88.85 o 
  13   5   1      257.09      375.13     81.52 o 
  15   5   1      903.78      773.01    116.91 o 
  17   5   1     2096.18     2142.73    281.30 o 
  19   5   1      367.62      278.39    121.19 o 
  21   5   1      667.57      549.23    217.81 o 
 -20   6   1      598.87      562.67    291.77 o 
 -18   6   1      179.00       98.68    113.38 o 
 -16   6   1       93.17      192.19    107.95 o 
 -14   6   1     1279.91     1378.42    183.89 o 
 -12   6   1      346.70      312.83    103.37 o 
 -10   6   1     3287.67     3394.43    245.08 o 
  -8   6   1      644.01      664.89    124.18 o 
  -6   6   1       81.65      165.09     83.84 o 
  -4   6   1     3123.93     3091.82    143.25 o 
  -2   6   1     1598.15     1693.13    116.30 o 
   0   6   1     3217.44     3110.09    144.54 o 
   2   6   1     1393.63     1294.30    124.34 o 
   4   6   1     1596.62     1477.85    129.19 o 
   6   6   1      708.58      890.89    137.42 o 
   8   6   1      922.00      834.60    297.58 o 
  10   6   1      724.08      911.76    198.73 o 
  12   6   1      356.74      343.74    108.93 o 
  14   6   1       25.75      -15.43    105.58 o 
  16   6   1     2790.91     2591.27    253.85 o 
  18   6   1      425.67      573.16    314.80 o 
 -19   7   1      601.11      246.65    136.41 o 
 -17   7   1      330.11      236.16    128.90 o 
 -15   7   1     1332.40     1237.94    196.55 o 
 -13   7   1      381.10      552.58    238.06 o 
 -11   7   1       15.21      -22.52     82.99 o 
  -9   7   1     1262.85     1091.31    172.65 o 
  -7   7   1     1076.89     1412.77    182.46 o 
  -5   7   1      659.13      713.04    134.18 o 
  -3   7   1      938.44      988.64    124.85 o 
  -1   7   1     5081.48     4897.04    315.41 o 
   1   7   1      879.43     1022.96    121.78 o 
   3   7   1      252.91      135.17    155.29 o 
   5   7   1     1415.70     1359.34    175.97 o 
   7   7   1     3950.69     4469.13    505.54 o 
   9   7   1     2695.38     2955.37    254.10 o 
  11   7   1     1479.67     1712.83    212.14 o 
  13   7   1     2155.80     2310.14    332.47 o 
  15   7   1      322.94      181.24    120.87 o 
  17   7   1      773.13      438.23    152.25 o 
 -16   8   1      671.20      314.68    151.62 o 
 -14   8   1      300.53      402.05    208.76 o 
 -12   8   1     2816.33     2796.37    288.38 o 
 -10   8   1     1618.57     1755.02    245.36 o 
  -8   8   1     1966.96     2185.79    242.46 o 
  -6   8   1     1452.14     1536.29    371.35 o 
  -4   8   1      580.85      766.32    150.89 o 
  -2   8   1       29.74      -24.33     69.84 o 
   0   8   1     5651.98     5751.78    255.81 o 
   2   8   1     1295.36     1141.58    326.43 o 
   4   8   1     2079.36     2587.12    311.38 o 
   6   8   1     1565.17     1305.21    248.90 o 
   8   8   1      979.02      925.17    175.36 o 
  10   8   1      290.79      175.92    113.92 o 
  12   8   1      892.34      731.81    199.53 o 
  14   8   1     4875.40     4615.23    351.65 o 
 -11   9   1     1028.93     1208.51    210.09 o 
  -9   9   1      376.58      354.89    210.70 o 
  -7   9   1     1255.69     1293.34    203.21 o 
  -5   9   1     1029.32      810.11    178.73 o 
  -3   9   1     4541.03     4801.60    341.11 o 
  -1   9   1      107.57       51.69    109.11 o 
   1   9   1      653.51      671.23    156.88 o 
   3   9   1      249.22      477.80    148.86 o 
   5   9   1      742.68      641.55    166.25 o 
   7   9   1      761.72      476.14    148.11 o 
   9   9   1     2307.11     2401.10    289.94 o 
 -26   0   2     1441.56     1490.41    308.30 o 
 -24   0   2     1669.05     1684.01    300.54 o 
 -22   0   2      825.45     1083.83    244.45 o 
 -20   0   2     2729.85     2657.02    305.79 o 
 -18   0   2     7741.96     7425.83    410.46 o 
 -16   0   2    10972.49    11113.53    335.14 o 
 -14   0   2     9900.02     9566.81    237.64 o 
 -12   0   2     2655.67     2435.57    118.36 o 
 -10   0   2    24480.84    25563.30    343.28 o 
  -8   0   2    32487.78    31824.88    356.64 o 
  -6   0   2       33.31       92.60     28.86 o 
  -4   0   2    35983.11    38693.21    406.83 o 
   0   0   2    39477.21    40752.33    571.22 o 
   2   0   2    54577.77    53283.96    668.02 o 
   4   0   2     5266.03     5133.27    129.18 o 
   6   0   2    15444.31    14969.28    420.15 o 
   8   0   2    40827.48    40234.42    576.69 o 
  10   0   2    14767.20    14307.62    316.64 o 
  12   0   2    11672.82    11898.43    433.71 o 
  14   0   2    28886.27    27484.58    737.91 o 
  16   0   2     2415.20     2410.52    262.69 o 
  18   0   2    20184.62    20219.05    725.59 o 
  20   0   2     5681.65     5984.90    436.22 o 
  22   0   2     1536.22     1131.03    250.15 o 
  24   0   2     2414.14     1974.06    349.57 o 
 -27   1   2     2019.85     2193.55    261.00 o 
 -25   1   2     3021.39     3100.58    275.73 o 
 -23   1   2     2441.58     2220.37    226.13 o 
 -21   1   2     5517.30     5531.20    242.04 o 
 -19   1   2     9831.36     9971.75    257.77 o 
 -17   1   2     1425.28     1681.64    116.59 o 
 -15   1   2     5596.69     5504.99    225.52 o 
 -13   1   2     6444.62     6379.43    147.00 o 
 -11   1   2    21126.26    20994.12    314.06 o 
  -9   1   2    40513.61    40606.54    390.22 o 
  -7   1   2    21570.38    22194.49    241.02 o 
  -5   1   2     4551.73     4239.57     89.09 o 
  -3   1   2    47567.97    47639.28    348.10 o 
  -1   1   2    33351.39    35516.05    267.46 o 
   1   1   2    26411.03    27597.77    489.81 o 
   3   1   2    18952.43    19244.49    270.94 o 
   5   1   2    13303.80    12267.12    231.60 o 
   7   1   2    30459.06    31119.68    452.35 o 
   9   1   2    24332.77    25733.66    603.14 o 
  11   1   2     8273.26     8632.90    212.81 o 
  13   1   2    11582.21    10781.59    260.01 o 
  15   1   2     4740.31     5061.46    264.62 o 
  17   1   2    11294.42    11467.90    307.49 o 
  19   1   2     4864.97     5131.03    270.46 o 
  21   1   2     2255.08     2048.12    213.07 o 
  23   1   2     2055.33     1676.84    219.21 o 
 -26   2   2     3360.32     3735.91    305.03 o 
 -24   2   2     3393.81     3191.69    321.05 o 
 -22   2   2     3467.70     3518.98    218.61 o 
 -20   2   2     6287.52     6102.76    211.92 o 
 -18   2   2    16425.35    15706.59    315.37 o 
 -16   2   2     3100.57     3170.49    146.20 o 
 -14   2   2    11416.12    11217.58    404.78 o 
 -12   2   2    13071.72    12336.37    351.81 o 
 -10   2   2    12034.00    11654.62    235.26 o 
  -8   2   2    17303.40    17366.38    212.00 o 
  -6   2   2    16854.66    15938.10    208.14 o 
  -4   2   2     7895.27     7545.83    129.41 o 
  -2   2   2    27553.41    27856.56    263.59 o 
   0   2   2    35092.60    36076.71    311.86 o 
   2   2   2     8615.36     8342.99    109.83 o 
   4   2   2    27140.31    26890.74    272.47 o 
   6   2   2    13169.35    13065.68    458.57 o 
   8   2   2    19495.03    19098.25    369.36 o 
  10   2   2    13981.32    13779.61    713.51 o 
  12   2   2     1054.24     1117.67    127.37 o 
  14   2   2     1966.39     1943.35    136.06 o 
  16   2   2     4180.33     4152.76    188.77 o 
  18   2   2     2102.48     2003.69    162.58 o 
  20   2   2     1103.53      954.16    137.31 o 
  22   2   2     1688.02     2230.10    206.60 o 
 -25   3   2     2196.11     2401.93    219.81 o 
 -23   3   2     2273.98     2629.61    211.07 o 
 -21   3   2     2011.43     2070.50    156.18 o 
 -19   3   2     6197.82     6105.98    208.71 o 
 -17   3   2    17983.79    17198.90    432.05 o 
 -15   3   2     7781.39     7690.74    240.07 o 
 -13   3   2    11883.68    11623.18    276.16 o 
 -11   3   2    19360.39    18711.86    412.60 o 
  -9   3   2    13236.07    13515.30    225.76 o 
  -7   3   2     9314.86     9333.22    188.73 o 
  -5   3   2     5916.50     4974.75     99.81 o 
  -3   3   2    10113.06     9866.75    153.99 o 
  -1   3   2    23498.70    23949.67    268.86 o 
   1   3   2    19607.24    19213.46    188.75 o 
   3   3   2    20143.32    20349.82    209.59 o 
   5   3   2     8801.83     8083.53    134.18 o 
   7   3   2     6566.66     6023.67    125.02 o 
   9   3   2     5595.62     5027.15    169.23 o 
  11   3   2     5279.16     4807.92    220.81 o 
  13   3   2     3232.34     3461.52    214.12 o 
  15   3   2     3642.76     3836.93    236.98 o 
  17   3   2     2300.63     2511.56    175.50 o 
  19   3   2      874.11      840.12    163.11 o 
  21   3   2     2085.24     2539.85    205.76 o 
  23   3   2      408.23      758.75    159.92 o 
 -24   4   2     1671.17     1617.76    188.89 o 
 -22   4   2     3128.93     3262.59    227.89 o 
 -20   4   2     2703.15     2851.24    204.31 o 
 -18   4   2     2702.98     2661.42    186.09 o 
 -16   4   2     5648.39     5974.81    228.95 o 
 -14   4   2     7456.33     6931.98    297.29 o 
 -12   4   2     9436.72     9283.19    461.92 o 
 -10   4   2    14377.51    13724.68    287.58 o 
  -8   4   2    17422.26    17301.81    199.46 o 
  -6   4   2     7389.99     7458.32    121.93 o 
  -4   4   2    33861.35    34394.34    327.26 o 
  -2   4   2    15831.40    15274.91    203.46 o 
   0   4   2    10742.76    10831.74    192.22 o 
   2   4   2     7285.52     6820.52    145.56 o 
   4   4   2     4260.07     4049.33    108.14 o 
   6   4   2    12062.51    12496.09    271.11 o 
   8   4   2    11178.69    11314.06    201.94 o 
  10   4   2     9273.78     8715.53    242.74 o 
  12   4   2     2999.54     3191.07    169.21 o 
  14   4   2     3114.91     2986.18    177.34 o 
  16   4   2     4121.88     4163.02    218.04 o 
  18   4   2     2571.63     2546.51    192.72 o 
  20   4   2     2658.68     2932.67    187.56 o 
  22   4   2      783.86      608.33    112.12 o 
 -23   5   2      431.50      366.20    109.35 o 
 -21   5   2     3182.83     3018.38    282.24 o 
 -19   5   2     1292.95     1753.73    212.43 o 
 -17   5   2     2163.46     2182.51    191.24 o 
 -15   5   2     1241.54     1378.97    138.70 o 
 -13   5   2     2340.66     2150.54    158.88 o 
 -11   5   2     6598.87     6403.98    216.11 o 
  -9   5   2    12917.31    13370.99    329.51 o 
  -7   5   2    12669.09    12484.76    243.94 o 
  -5   5   2    16983.38    16538.91    235.14 o 
  -3   5   2     8851.46     8937.84    170.00 o 
  -1   5   2     6321.66     6070.10    159.82 o 
   1   5   2    13876.79    14130.07    244.91 o 
   3   5   2    14319.81    14602.93    332.41 o 
   5   5   2     3774.83     3664.11    154.30 o 
   7   5   2     4697.38     4714.98    150.90 o 
   9   5   2     3160.68     3190.64    166.54 o 
  11   5   2     1784.00     2121.88    253.51 o 
  13   5   2     6710.95     5995.91    233.27 o 
  15   5   2     4041.19     4181.61    222.70 o 
  17   5   2     1943.38     1771.49    256.68 o 
  19   5   2     2162.43     2298.20    201.87 o 
 -20   6   2      841.75      943.28    213.55 o 
 -18   6   2      967.61     1108.17    259.50 o 
 -16   6   2     3737.64     3045.39    264.88 o 
 -14   6   2     6499.23     6783.27    333.28 o 
 -12   6   2     1257.67     1230.02    167.83 o 
 -10   6   2     2529.82     2622.29    227.57 o 
  -8   6   2      957.83     1040.43    151.41 o 
  -6   6   2     5592.34     5748.59    225.05 o 
  -4   6   2     6849.15     7185.95    199.62 o 
  -2   6   2     5381.70     5436.72    208.71 o 
   0   6   2     8956.99     9152.11    268.14 o 
   2   6   2     1236.99     1435.53    128.92 o 
   4   6   2     5674.94     5799.09    264.01 o 
   6   6   2     4343.78     4517.92    255.21 o 
   8   6   2     2531.53     2644.99    219.53 o 
  10   6   2     1380.36     1574.28    185.01 o 
  12   6   2     4288.33     4402.22    280.23 o 
  14   6   2      685.17      690.86    147.33 o 
  16   6   2     1654.49     1636.41    261.67 o 
  18   6   2     1093.69     1182.58    198.44 o 
 -19   7   2     1161.20     1397.74    223.11 o 
 -17   7   2     1211.31     1097.46    200.49 o 
 -15   7   2     1948.60     2225.96    245.58 o 
 -13   7   2     2725.85     2518.41    248.78 o 
 -11   7   2     1319.56     1379.75    191.71 o 
  -9   7   2     1474.91     1736.03    205.86 o 
  -7   7   2     2121.74     2439.67    228.22 o 
  -5   7   2     1174.28     1117.91    134.38 o 
  -3   7   2        6.20       21.20     62.36 o 
  -1   7   2     6824.44     6650.93    445.82 o 
   1   7   2        6.85       69.29     63.67 o 
   3   7   2     3351.34     3710.81    316.74 o 
   5   7   2     6890.50     6703.02    321.69 o 
   7   7   2     1158.19     1210.72    176.46 o 
   9   7   2     1327.35     1562.08    206.98 o 
  11   7   2     4129.11     4293.95    297.45 o 
  13   7   2     1208.93     1259.43    195.05 o 
  15   7   2      538.07      484.86    262.12 o 
 -16   8   2     1268.41     1159.04    212.76 o 
 -14   8   2      273.82      365.07    136.95 o 
 -12   8   2     1474.73     1399.96    218.56 o 
 -10   8   2      565.87      551.26    154.16 o 
  -8   8   2      353.34      419.14    179.92 o 
  -6   8   2     3161.02     2657.87    252.67 o 
  -4   8   2     1439.78     1471.02    160.01 o 
  -2   8   2       50.90      167.99     82.14 o 
   0   8   2      704.31      788.14    126.41 o 
   2   8   2     2239.27     2233.88    232.11 o 
   4   8   2     1714.46     1754.61    213.43 o 
   6   8   2     2202.85     2217.50    420.15 o 
   8   8   2      813.43      877.12    177.91 o 
  10   8   2     1751.52     1963.50    326.77 o 
  12   8   2     1174.34     1078.21    194.81 o 
 -11   9   2     1446.03     1650.76    240.80 o 
  -9   9   2       74.75      -18.98    101.68 o 
  -7   9   2      350.87      464.56    137.59 o 
  -5   9   2     1662.11     1641.10    223.94 o 
  -3   9   2     2987.26     3895.17    316.22 o 
  -1   9   2      160.32      223.60    115.58 o 
   1   9   2     3518.89     4580.21    334.02 o 
   3   9   2      726.44      783.80    274.21 o 
   5   9   2      447.20      448.53    152.71 o 
   7   9   2      705.80      855.39    243.54 o 
   9   9   2      502.31      177.06    135.71 o 
 -27   1   3      108.21      186.66    171.48 o 
 -25   1   3       47.20      -81.38    103.28 o 
 -23   1   3      254.53       57.73    112.99 o 
 -21   1   3       40.14      160.55     64.41 o 
 -19   1   3      279.20      217.07    113.19 o 
 -17   1   3       18.50      -37.38     37.38 o 
 -15   1   3      238.62      320.45     53.10 o 
 -13   1   3     2129.53     2312.41     95.18 o 
 -11   1   3      311.84      272.02     38.35 o 
  -9   1   3     5956.75     6331.09    131.96 o 
  -7   1   3    17412.38    17817.36    205.30 o 
  -5   1   3     2355.34     2447.38     74.69 o 
  -3   1   3    11013.00    11301.46    130.40 o 
  -1   1   3    54447.94    56983.52    400.39 o 
   1   1   3    29566.62    31027.61    292.80 o 
   3   1   3      185.17      208.57     35.84 o 
   5   1   3     1752.01     1904.65     96.32 o 
   7   1   3      172.68      156.01     72.63 o 
   9   1   3      787.37      846.91     87.18 o 
  11   1   3        1.54        6.77     44.10 o 
  13   1   3       40.47       47.39     56.80 o 
  15   1   3     8787.72     8395.01    249.84 o 
  17   1   3     1704.90     1712.78    145.15 o 
  19   1   3       11.15       15.14     83.18 o 
  21   1   3      190.64      -57.17     87.21 o 
  23   1   3       91.41      -61.80    173.76 o 
 -26   2   3        4.99      -32.30    102.11 o 
 -24   2   3       24.56       14.08     82.26 o 
 -22   2   3       30.46      -18.69     53.82 o 
 -20   2   3       72.27      -28.63     61.38 o 
 -18   2   3      852.38      825.63     94.18 o 
 -16   2   3       33.37       40.97     47.72 o 
 -14   2   3     1063.36      985.52    123.51 o 
 -12   2   3     2801.23     2984.80    161.53 o 
 -10   2   3     6010.13     5804.96    138.90 o 
  -8   2   3     6362.29     6055.61    131.12 o 
  -6   2   3      782.67      912.83     47.44 o 
  -4   2   3     1147.15     1261.05     59.84 o 
  -2   2   3        4.38      -16.67     25.58 o 
   0   2   3    36496.30    38390.86    334.26 o 
   2   2   3        6.08      -12.33     36.73 o 
   4   2   3    10778.00    11396.50    200.32 o 
   6   2   3     4301.18     5133.95    146.47 o 
   8   2   3      123.16       91.89     67.04 o 
  10   2   3      752.98      910.45    110.27 o 
  12   2   3       84.19       81.33     82.55 o 
  14   2   3     1573.71     1537.28    125.12 o 
  16   2   3      735.31      806.99    110.19 o 
  18   2   3       98.59       54.69     66.25 o 
  20   2   3      106.38       30.02    121.49 o 
  22   2   3       83.69       66.99    118.39 o 
 -25   3   3       34.93      -74.70     74.70 o 
 -23   3   3      216.79      222.06     81.09 o 
 -21   3   3     1036.92     1027.10    114.63 o 
 -19   3   3       10.18      -47.57     47.57 o 
 -17   3   3     2074.68     2158.75    154.42 o 
 -15   3   3       35.46        4.25     51.88 o 
 -13   3   3     1461.36     1768.28    125.68 o 
 -11   3   3     1632.84     1713.21    114.11 o 
  -9   3   3      533.33      499.99     58.94 o 
  -7   3   3      919.88      880.68     49.08 o 
  -5   3   3      423.49      475.11     52.09 o 
  -3   3   3     4405.71     4397.99    180.17 o 
  -1   3   3     8599.39     8975.68    158.90 o 
   1   3   3       96.30       43.68     32.58 o 
   3   3   3     1029.36     1091.49     85.67 o 
   5   3   3        8.37      -23.02     27.77 o 
   7   3   3     5463.52     5347.85    138.02 o 
   9   3   3     9778.87    10236.83    247.65 o 
  11   3   3        5.51       55.28     51.87 o 
  13   3   3      302.83      368.81     77.96 o 
  15   3   3       25.68       18.78     78.58 o 
  17   3   3     1233.08     1158.34    131.35 o 
  19   3   3       52.34       65.77     67.31 o 
  21   3   3     1048.29     1354.61    143.82 o 
 -24   4   3       78.50      165.43     79.84 o 
 -22   4   3      770.77      567.81    100.26 o 
 -20   4   3      589.45      688.31    116.77 o 
 -18   4   3      981.24      833.26    162.75 o 
 -16   4   3      341.68      304.38     75.56 o 
 -14   4   3      440.40      401.44     79.55 o 
 -12   4   3      181.55      167.12     58.43 o 
 -10   4   3     1097.04     1119.91     90.47 o 
  -8   4   3     1860.43     1953.96     79.91 o 
  -6   4   3     2739.24     3132.75     78.10 o 
  -4   4   3     7383.85     7977.42    169.99 o 
  -2   4   3      664.81      601.39     75.96 o 
   0   4   3    10977.72    11316.77    215.39 o 
   2   4   3        2.37      -21.87     31.02 o 
   4   4   3     4716.46     4964.31    139.01 o 
   6   4   3     3071.74     3239.79    130.47 o 
   8   4   3     1533.22     1464.45     94.28 o 
  10   4   3     6037.52     5593.61    165.49 o 
  12   4   3      123.30       56.45     97.90 o 
  14   4   3      255.88      311.08     81.78 o 
  16   4   3     1094.89     1338.66    143.10 o 
  18   4   3        1.74      136.74     79.96 o 
  20   4   3     1498.26     1796.58    158.13 o 
 -23   5   3      390.03      553.41    156.69 o 
 -21   5   3      161.54      120.11     86.09 o 
 -19   5   3      441.74      585.26    110.80 o 
 -17   5   3     6825.72     6527.34    269.02 o 
 -15   5   3      628.23      737.32    107.68 o 
 -13   5   3     2324.14     2393.73    159.35 o 
 -11   5   3     1564.01     1806.78    135.94 o 
  -9   5   3      310.89      220.26     57.76 o 
  -7   5   3     1583.90     1594.99    109.17 o 
  -5   5   3     1251.61     1255.44     92.19 o 
  -3   5   3      992.22      882.07    107.81 o 
  -1   5   3     2305.65     2517.01    146.46 o 
   1   5   3     1806.29     2011.41    109.34 o 
   3   5   3     2819.93     2969.00    124.34 o 
   5   5   3        6.90      -14.95     41.64 o 
   7   5   3     1467.57     1378.45    101.69 o 
   9   5   3     1872.21     1846.45    136.31 o 
  11   5   3      619.17      355.04     78.92 o 
  13   5   3     1466.35     1139.58    177.66 o 
  15   5   3      709.64      681.62    111.20 o 
  17   5   3     1102.04     1278.24    152.62 o 
  19   5   3        3.23       64.29     87.32 o 
 -22   6   3     1056.51      933.83    243.65 o 
 -20   6   3      719.88      657.09    163.95 o 
 -18   6   3     2661.55     2689.10    363.37 o 
 -16   6   3      586.88      477.37    152.44 o 
 -14   6   3     3456.80     3064.93    249.12 o 
 -12   6   3     5207.59     4958.64    280.64 o 
 -10   6   3     3168.34     2903.23    229.63 o 
  -8   6   3     3722.54     3932.48    205.06 o 
  -6   6   3      380.02      484.35     93.06 o 
  -4   6   3      362.90      548.15    105.73 o 
  -2   6   3      946.12      831.30    106.64 o 
   0   6   3     8164.66     8170.35    299.00 o 
   2   6   3      706.38      539.70     92.88 o 
   4   6   3      136.23       26.43     67.07 o 
   6   6   3       41.32      130.05     77.95 o 
   8   6   3     1181.15     1273.22    168.47 o 
  10   6   3      478.05      800.92    141.94 o 
  12   6   3      991.21      927.31    153.26 o 
  14   6   3      839.83      907.08    291.88 o 
  16   6   3      884.30     1005.79    184.36 o 
  18   6   3      689.87      675.07    169.81 o 
 -19   7   3     1491.91     2066.25    259.87 o 
 -17   7   3     1516.57     1435.04    215.69 o 
 -15   7   3     2350.53     2332.49    252.10 o 
 -13   7   3       99.91      -58.77    115.38 o 
 -11   7   3       69.47      129.32    103.17 o 
  -9   7   3     1536.36     1616.30    276.49 o 
  -7   7   3     3248.02     3518.87    230.44 o 
  -5   7   3     1480.66     1281.80    141.53 o 
  -3   7   3     1326.73     1389.82    142.58 o 
  -1   7   3     3037.35     3148.09    190.99 o 
   1   7   3     2130.48     1900.48    158.41 o 
   3   7   3     1025.22      850.07    119.68 o 
   5   7   3     1913.90     1855.79    271.36 o 
   7   7   3     2098.76     2270.57    224.74 o 
   9   7   3     1825.68     1745.25    210.88 o 
  11   7   3      903.73      601.71    147.65 o 
  13   7   3      459.60      466.87    131.81 o 
  15   7   3        8.83      -63.35    108.06 o 
 -16   8   3      349.91      247.00    136.91 o 
 -14   8   3      495.22      440.28    149.25 o 
 -12   8   3      273.69      345.49    129.03 o 
 -10   8   3     2927.33     3342.37    295.19 o 
  -8   8   3      137.49      243.71    113.43 o 
  -6   8   3        4.57      -34.17     63.71 o 
  -4   8   3      116.53      211.07     91.82 o 
  -2   8   3     2263.50     2679.96    238.94 o 
   0   8   3     1678.08     1724.02    186.42 o 
   2   8   3     6607.69     6566.15    415.59 o 
   4   8   3     1751.44     1672.01    531.43 o 
   6   8   3      871.32      682.45    160.23 o 
   8   8   3      294.30      278.35    125.97 o 
  10   8   3      927.87     1182.56    279.57 o 
  12   8   3      747.14     1042.91    190.27 o 
 -11   9   3      823.88      915.09    183.97 o 
  -9   9   3       50.34      247.96    164.18 o 
  -7   9   3     1203.51     1273.93    204.78 o 
  -5   9   3     1941.91     1866.05    192.07 o 
  -3   9   3     1392.43     1366.43    306.65 o 
  -1   9   3     1542.21     1393.75    207.33 o 
   1   9   3     1350.12     1046.31    182.73 o 
   3   9   3      323.67       50.84    111.62 o 
   5   9   3      972.98     1231.98    204.96 o 
   7   9   3     2467.17     2119.04    627.88 o 
 -28   0   4     5456.55     5710.12    530.86 o 
 -26   0   4      588.18      232.59    190.63 o 
 -24   0   4      313.60      378.53    186.07 o 
 -22   0   4     3854.40     4450.35    287.05 o 
 -20   0   4     2544.42     2427.54    208.39 o 
 -18   0   4    13821.06    13096.66    964.91 o 
 -16   0   4     5082.04     4881.58    220.08 o 
 -14   0   4    14920.20    15481.40    295.95 o 
 -12   0   4      735.93      397.70     59.70 o 
 -10   0   4    94297.83    96435.56    826.96 o 
  -8   0   4    56327.50    55301.66    431.41 o 
  -6   0   4    23146.81    22377.27    209.66 o 
  -4   0   4     5507.89     5373.51    112.34 o 
  -2   0   4    21832.96    22760.69    426.65 o 
   0   0   4     8239.39     9658.94    265.88 o 
   2   0   4     4962.89     4717.57     92.06 o 
   4   0   4    45431.77    47172.09    519.37 o 
   6   0   4     8716.23     8438.25    200.82 o 
   8   0   4     2684.61     2558.59    127.11 o 
  10   0   4     3354.29     3797.17    232.59 o 
  12   0   4     2644.38     2255.23    214.58 o 
  14   0   4     1180.40     1329.65    199.98 o 
  16   0   4    47476.57    47797.80   1131.26 o 
  18   0   4     2715.37     2844.23    317.65 o 
  20   0   4     3013.38     3476.33    373.06 o 
 -27   1   4     5262.64     5648.71    364.57 o 
 -25   1   4     3529.92     3081.92    268.19 o 
 -23   1   4     2209.40     2246.42    180.48 o 
 -21   1   4    10144.96    10075.72    267.03 o 
 -19   1   4     4307.72     4453.05    156.36 o 
 -17   1   4     6033.95     6195.83    163.26 o 
 -15   1   4    13269.63    13272.96    222.55 o 
 -13   1   4    17040.07    16075.35    227.40 o 
 -11   1   4    43067.68    44516.06    385.52 o 
  -9   1   4     7112.07     6692.52    119.11 o 
  -7   1   4     3572.74     3404.77     77.93 o 
  -5   1   4    23181.36    22200.71    192.71 o 
  -3   1   4     3758.76     3791.43    109.44 o 
  -1   1   4   230770.55   225461.28   1368.85 o 
   1   1   4     1561.43     1879.84     55.94 o 
   3   1   4     4493.74     4239.03    106.12 o 
   5   1   4      185.86      103.86     35.36 o 
   7   1   4    18550.50    18020.70    331.77 o 
   9   1   4    22054.76    22502.84    336.90 o 
  11   1   4    15840.88    15599.44    298.52 o 
  13   1   4     5238.60     5585.21    192.55 o 
  15   1   4     1502.81     1452.88    127.74 o 
  17   1   4     2657.10     2908.14    211.09 o 
  19   1   4     2078.43     1933.94    200.44 o 
  21   1   4     4007.09     4500.65    415.70 o 
 -26   2   4     3385.27     3347.91    343.87 o 
 -24   2   4     2677.25     2669.74    181.23 o 
 -22   2   4    16295.47    15474.57    345.68 o 
 -20   2   4     9716.68     9956.14    262.02 o 
 -18   2   4    28332.31    27371.93    416.61 o 
 -16   2   4      924.85      954.59     88.88 o 
 -14   2   4     7155.24     7068.71    178.17 o 
 -12   2   4     9733.05     9417.19    196.56 o 
 -10   2   4    23631.65    22601.14    253.53 o 
  -8   2   4    25360.01    24518.17    247.15 o 
  -6   2   4    13055.36    12673.20    153.86 o 
  -4   2   4    35314.41    35373.73    325.56 o 
  -2   2   4     1918.81     2743.49    120.71 o 
   0   2   4   102412.66   104844.12    637.85 o 
   2   2   4    29951.16    29679.58    294.77 o 
   4   2   4    15199.06    14249.29    231.33 o 
   6   2   4    56022.54    58690.34    603.07 o 
   8   2   4    12400.04    12702.22    257.16 o 
  10   2   4     2265.07     2258.44    152.77 o 
  12   2   4     5967.03     5862.90    227.46 o 
  14   2   4     3910.51     3965.23    174.99 o 
  16   2   4     3496.93     3700.88    192.48 o 
  18   2   4     1171.41     1403.49    148.30 o 
  20   2   4     1323.72     1269.37    186.42 o 
  22   2   4      289.07      271.13    189.27 o 
 -27   3   4     3818.49     3704.79    268.57 o 
 -25   3   4     3362.45     3349.45    209.33 o 
 -23   3   4     2680.74     2500.59    173.20 o 
 -21   3   4     1156.66     1218.16    122.73 o 
 -19   3   4     1751.28     1879.79    159.42 o 
 -17   3   4    21903.79    21149.18    420.14 o 
 -15   3   4     8424.02     8273.64    245.49 o 
 -13   3   4    11761.96    11191.34    273.31 o 
 -11   3   4    16758.58    16531.21    269.29 o 
  -9   3   4     6033.38     5931.91    149.81 o 
  -7   3   4      313.01      192.11     42.52 o 
  -5   3   4    59624.68    59663.65    596.02 o 
  -3   3   4    37146.41    36538.32    365.68 o 
  -1   3   4    27414.27    27510.13    306.39 o 
   1   3   4    29815.64    31158.83    479.65 o 
   3   3   4    11914.54    12010.57    197.75 o 
   5   3   4    14386.31    14495.79    227.90 o 
   7   3   4    14001.59    13087.08    266.22 o 
   9   3   4    13710.85    13661.71    292.53 o 
  11   3   4     1109.61     1139.62    232.55 o 
  13   3   4     3064.33     3517.87    181.24 o 
  15   3   4     3634.23     3814.34    203.67 o 
  17   3   4     3524.88     3337.13    222.33 o 
  19   3   4     2194.37     2465.59    201.65 o 
  21   3   4      788.95      563.82    127.25 o 
 -26   4   4      348.98       -7.06    116.47 o 
 -24   4   4      677.27      938.47    125.43 o 
 -22   4   4     1561.27     1687.74    149.12 o 
 -20   4   4     4589.46     4485.09    281.43 o 
 -18   4   4     2114.59     2035.98    166.12 o 
 -16   4   4      107.02        9.33     50.80 o 
 -14   4   4     1568.95     1633.55    133.19 o 
 -12   4   4     9885.08     9697.07    222.72 o 
 -10   4   4    16989.10    16366.47    279.96 o 
  -8   4   4    27308.01    26367.35    348.86 o 
  -6   4   4    14589.56    14349.46    251.97 o 
  -4   4   4     3217.59     3111.10    114.14 o 
  -2   4   4     8184.88     7978.82    172.39 o 
   0   4   4    12869.87    12980.65    222.60 o 
   2   4   4     9285.71     8814.30    257.97 o 
   4   4   4     6225.60     5766.54    152.66 o 
   6   4   4     6290.90     5979.55    161.50 o 
   8   4   4     3597.37     3500.04    135.28 o 
  10   4   4     6816.01     6664.04    185.59 o 
  12   4   4     4707.91     4683.16    200.04 o 
  14   4   4     5398.66     5755.69    366.30 o 
  16   4   4     3138.70     3114.43    202.97 o 
  18   4   4     1766.41     1909.46    155.61 o 
  20   4   4     2249.26     2069.08    229.57 o 
 -23   5   4      489.24      561.27    127.76 o 
 -21   5   4      548.61      499.47    109.87 o 
 -19   5   4     1437.66     1732.18    275.25 o 
 -17   5   4      209.15       90.37     64.18 o 
 -15   5   4    10388.93    10558.10    304.58 o 
 -13   5   4     5375.02     5333.58    207.36 o 
 -11   5   4     2381.57     2579.91    190.12 o 
  -9   5   4      867.76      762.68     85.70 o 
  -7   5   4    13153.31    12937.34    251.79 o 
  -5   5   4     1292.73     1208.76     91.42 o 
  -3   5   4    15730.28    15539.53    340.75 o 
  -1   5   4     8785.74     8586.34    198.93 o 
   1   5   4     1069.03     1033.96     88.66 o 
   3   5   4     3454.48     3389.82    133.23 o 
   5   5   4     4225.62     3848.22    242.14 o 
   7   5   4     6497.15     6341.76    222.92 o 
   9   5   4     6571.88     6039.00    313.93 o 
  11   5   4     6968.24     6825.48    242.67 o 
  13   5   4     3321.72     3370.49    197.30 o 
  15   5   4     2412.92     2550.59    236.74 o 
  17   5   4     1384.71     1157.60    152.34 o 
  19   5   4      647.72      838.23    338.17 o 
 -22   6   4     1044.84     1232.78    232.82 o 
 -20   6   4     4157.90     4121.27    323.90 o 
 -18   6   4      943.50      863.32    166.72 o 
 -16   6   4     9719.15     9723.02    413.65 o 
 -14   6   4      668.67      841.01    153.38 o 
 -12   6   4     1830.27     1683.30    190.83 o 
 -10   6   4     4096.22     4107.04    214.88 o 
  -8   6   4     5141.94     5023.42    217.79 o 
  -6   6   4     4029.11     4107.77    200.90 o 
  -4   6   4     2618.01     2571.41    193.73 o 
  -2   6   4     4199.94     4652.39    199.85 o 
   0   6   4      311.88      283.78     82.39 o 
   2   6   4     9833.27     9854.02    420.28 o 
   4   6   4    14546.73    13740.34    371.48 o 
   6   6   4     3297.17     2918.22    236.13 o 
   8   6   4     1797.62     2063.39    333.38 o 
  10   6   4     1672.67     1612.20    187.79 o 
  12   6   4      616.04      689.15    136.14 o 
  14   6   4     1959.71     1854.93    221.43 o 
  16   6   4     1935.75     2673.88    267.10 o 
 -19   7   4     2458.78     2551.47    279.38 o 
 -17   7   4     1644.41     1514.88    217.45 o 
 -15   7   4     2038.17     1755.68    229.97 o 
 -13   7   4     4997.49     4903.76    315.45 o 
 -11   7   4     2231.52     2177.93    229.29 o 
  -9   7   4     2639.13     2995.43    204.27 o 
  -7   7   4     2532.09     2345.70    180.27 o 
  -5   7   4     1938.15     2240.70    175.47 o 
  -3   7   4     8535.05     8651.27    288.10 o 
  -1   7   4     1015.75     1049.21    180.44 o 
   1   7   4    11685.58    11902.46    332.88 o 
   3   7   4       54.40      110.23     78.59 o 
   5   7   4     1516.53     1538.55    193.27 o 
   7   7   4      837.75      763.39    144.23 o 
   9   7   4      907.89     1109.91    368.61 o 
  11   7   4     1946.37     1952.83    223.72 o 
  13   7   4     1936.63     2060.06    239.04 o 
  15   7   4       83.34       74.11    152.78 o 
 -16   8   4     2657.56     2715.23    289.21 o 
 -14   8   4     1162.59     1381.42    326.20 o 
 -12   8   4     2100.19     2103.91    245.80 o 
 -10   8   4      227.21      178.27    174.10 o 
  -8   8   4     3074.25     2659.62    287.30 o 
  -6   8   4     4181.88     3872.56    234.53 o 
  -4   8   4     2529.81     2400.80    197.33 o 
  -2   8   4      232.22      249.83    131.23 o 
   0   8   4      887.38     1110.98    144.51 o 
   2   8   4     1222.86     1203.13    287.89 o 
   4   8   4      627.88      695.21    246.27 o 
   6   8   4     1341.21     1234.08    200.82 o 
   8   8   4      550.71      614.78    163.38 o 
  10   8   4       45.84        8.20     98.11 o 
 -13   9   4     1101.26     1045.89    390.50 o 
 -11   9   4      327.49      417.66    153.81 o 
  -9   9   4      868.04      406.51    160.88 o 
  -7   9   4      515.37      587.03    180.90 o 
  -5   9   4       48.89       60.14     91.04 o 
  -3   9   4     1678.44     1486.94    169.47 o 
  -1   9   4      172.18      115.39    161.79 o 
   1   9   4     1498.93     1451.21    310.81 o 
   3   9   4      832.27      526.03    153.87 o 
   5   9   4      377.27      443.10    236.24 o 
   7   9   4      113.12       75.52    126.02 o 
 -27   1   5      635.83      895.89    174.80 o 
 -25   1   5      135.57      258.67     93.10 o 
 -23   1   5       59.66      169.27     80.78 o 
 -21   1   5     1003.03      964.33     94.39 o 
 -19   1   5      992.06      934.51     85.48 o 
 -17   1   5     2917.01     2808.33    119.82 o 
 -15   1   5      301.59      367.21     52.06 o 
 -13   1   5      724.32      908.93     72.40 o 
 -11   1   5    26991.53    28882.27    262.19 o 
  -9   1   5     3441.70     3278.68     84.61 o 
  -7   1   5     2019.89     2095.69     64.05 o 
  -5   1   5     2580.11     2829.49     67.21 o 
  -3   1   5     3007.41     3139.41     62.80 o 
  -1   1   5    12005.12    12956.63    176.33 o 
   1   1   5      945.48      990.16     45.57 o 
   3   1   5      110.24      123.42     33.23 o 
   5   1   5       27.26       19.16     30.42 o 
   7   1   5     2269.37     2383.54     92.62 o 
   9   1   5     2339.36     2346.99    114.31 o 
  11   1   5     2716.11     2885.77    213.91 o 
  13   1   5     1090.12     1251.65    111.96 o 
  15   1   5     1470.93     1444.27    216.53 o 
  17   1   5       43.79        7.92     78.69 o 
 -28   2   5     1302.38     1235.61    418.66 o 
 -26   2   5      186.97      190.29     81.35 o 
 -24   2   5       42.36       25.46     60.66 o 
 -22   2   5     1073.44      726.77     98.99 o 
 -20   2   5      296.56      164.15    123.98 o 
 -18   2   5      691.66      685.84     76.86 o 
 -16   2   5     4166.61     4298.07    297.61 o 
 -14   2   5     2033.20     2049.36    105.87 o 
 -12   2   5      674.98      818.12     62.25 o 
 -10   2   5     1570.48     1713.70     74.29 o 
  -8   2   5      708.11      778.21     49.83 o 
  -6   2   5     3253.48     3381.52     78.46 o 
  -4   2   5     1755.20     1647.09     53.29 o 
  -2   2   5    26762.86    29000.50    259.57 o 
   0   2   5     1021.58     1231.49     50.01 o 
   2   2   5      755.49      799.09     61.97 o 
   4   2   5       47.75       96.38     38.00 o 
   6   2   5     7051.88     7541.55    185.91 o 
   8   2   5     1509.65     1825.63    112.02 o 
  10   2   5     1362.01     1565.27    117.81 o 
  12   2   5       67.81       83.18     48.51 o 
  14   2   5        8.05       79.69     52.93 o 
  16   2   5     1242.13     1064.47    109.56 o 
  18   2   5      813.38      876.65    127.54 o 
  20   2   5       10.43      245.13    163.95 o 
 -27   3   5      730.32      636.36    120.42 o 
 -25   3   5      217.67      111.27     73.06 o 
 -23   3   5      144.96      246.21     78.27 o 
 -21   3   5       47.46      109.36     56.39 o 
 -19   3   5     3086.14     3018.13    186.54 o 
 -17   3   5     5749.40     5770.19    215.23 o 
 -15   3   5       10.51       50.26     52.28 o 
 -13   3   5     2389.44     2472.45    120.17 o 
 -11   3   5       29.22       80.82     36.56 o 
  -9   3   5      713.62      791.46     55.75 o 
  -7   3   5      813.51      873.43     51.13 o 
  -5   3   5      141.78      219.51     44.37 o 
  -3   3   5      209.29      185.28     41.71 o 
  -1   3   5    14449.33    15174.75    220.73 o 
   1   3   5     3346.62     3444.12     84.57 o 
   3   3   5      712.22      697.05     66.21 o 
   5   3   5      137.08      128.11     42.10 o 
   7   3   5     1043.94     1136.67     99.03 o 
   9   3   5      273.07      396.11     89.48 o 
  11   3   5      529.57      598.99     91.75 o 
  13   3   5       87.80       63.30     66.99 o 
  15   3   5        2.44      -61.71     76.69 o 
  17   3   5      423.79      363.80     91.33 o 
  19   3   5        4.53      -97.14    115.84 o 
 -26   4   5      266.39      187.32     87.85 o 
 -24   4   5       14.00        0.60     62.24 o 
 -22   4   5      163.77      122.60     65.60 o 
 -20   4   5     1748.78     1614.67    243.96 o 
 -18   4   5     7343.55     7018.23    255.45 o 
 -16   4   5     3492.35     3482.06    184.34 o 
 -14   4   5       65.32       70.79     52.72 o 
 -12   4   5       84.11      140.17     50.38 o 
 -10   4   5      636.17      740.48     78.66 o 
  -8   4   5       49.26       20.70     41.36 o 
  -6   4   5     2784.34     2984.28    116.42 o 
  -4   4   5     1857.15     1961.93     98.16 o 
  -2   4   5      509.88      421.48     58.73 o 
   0   4   5      271.76      262.71     51.17 o 
   2   4   5     1067.21     1096.20     81.73 o 
   4   4   5      172.30      175.93     49.25 o 
   6   4   5     2793.37     2809.78    124.27 o 
   8   4   5     1516.99     1478.75    101.05 o 
  10   4   5      194.58      158.62     56.08 o 
  12   4   5       63.22       -3.82     66.71 o 
  14   4   5      159.51      265.04     80.38 o 
  16   4   5      647.48      598.88    144.87 o 
  18   4   5      652.53      718.15    149.02 o 
 -25   5   5      345.62      259.90    147.07 o 
 -23   5   5      477.42      476.00    114.42 o 
 -21   5   5      493.43      497.95    108.62 o 
 -19   5   5      534.77      854.58    128.96 o 
 -17   5   5      224.34      267.07     91.54 o 
 -15   5   5     9931.44     9454.98    285.12 o 
 -13   5   5     5475.52     5484.49    185.25 o 
 -11   5   5     9403.78     9016.99    226.30 o 
  -9   5   5     3590.81     4159.96    214.63 o 
  -7   5   5     1139.36     1299.72    108.81 o 
  -5   5   5     2184.43     2141.08    114.58 o 
  -3   5   5     1631.36     1928.61    111.91 o 
  -1   5   5     4266.65     4629.31    255.34 o 
   1   5   5      945.18      956.24     88.59 o 
   3   5   5       67.85       93.00     50.69 o 
   5   5   5      399.72      423.47     67.77 o 
   7   5   5     1560.88     1822.67    148.80 o 
   9   5   5     1588.76     1516.21    156.79 o 
  11   5   5      289.69      187.27     74.74 o 
  13   5   5      679.37      626.02    109.11 o 
  15   5   5      516.02      505.92    129.04 o 
  17   5   5      477.58      512.73    163.50 o 
 -22   6   5     2102.45     2048.66    251.30 o 
 -20   6   5     1587.07     1677.60    223.91 o 
 -18   6   5     3021.87     2968.45    266.61 o 
 -16   6   5     2876.70     2540.79    239.33 o 
 -14   6   5      479.87      648.97    133.31 o 
 -12   6   5     2942.29     3047.50    197.59 o 
 -10   6   5     6500.41     5995.75    491.76 o 
  -8   6   5     5496.92     5096.83    232.27 o 
  -6   6   5     2215.23     2113.97    156.96 o 
  -4   6   5     2981.77     3107.08    175.35 o 
  -2   6   5      600.00      802.75    109.71 o 
   0   6   5     2102.56     1979.60    152.44 o 
   2   6   5     1606.96     1669.17    117.45 o 
   4   6   5      227.89      248.37     64.93 o 
   6   6   5     3999.02     4316.95    257.20 o 
   8   6   5      588.71      803.26    110.63 o 
  10   6   5      204.29      169.00     77.41 o 
  12   6   5      583.44      568.30    112.35 o 
  14   6   5      668.18      913.60    165.16 o 
  16   6   5      159.41      218.98    127.47 o 
 -21   7   5     1194.17     1229.73    456.29 o 
 -19   7   5      434.76      316.31    126.28 o 
 -17   7   5      791.69      674.01    177.41 o 
 -15   7   5      425.06      354.20    126.45 o 
 -13   7   5      349.24      382.63    131.12 o 
 -11   7   5     3909.06     3909.43    231.50 o 
  -9   7   5      856.25      960.65    135.00 o 
  -7   7   5      788.37      801.26    123.52 o 
  -5   7   5     2538.72     2807.12    203.34 o 
  -3   7   5     2362.73     2469.20    177.62 o 
  -1   7   5     2731.82     2586.13    181.21 o 
   1   7   5      651.17      565.85    103.00 o 
   3   7   5     1847.16     1840.77    209.80 o 
   5   7   5      251.02      515.74    127.57 o 
   7   7   5     1234.99     1391.87    187.95 o 
   9   7   5      581.45      503.82    250.95 o 
  11   7   5      316.44      417.93    129.26 o 
  13   7   5       98.40      235.56    171.25 o 
 -16   8   5      423.00      402.02    146.25 o 
 -14   8   5     1571.11     1608.45    228.48 o 
 -12   8   5       12.20        9.30    129.29 o 
 -10   8   5      483.37      540.64    131.84 o 
  -8   8   5      690.90      727.65    131.52 o 
  -6   8   5       33.28      -18.30     75.48 o 
  -4   8   5     1162.89     1344.90    224.39 o 
  -2   8   5     2383.96     2250.45    187.23 o 
   0   8   5      116.95       96.64     80.47 o 
   2   8   5      401.58      330.06    118.06 o 
   4   8   5     1662.87     2083.48    231.82 o 
   6   8   5      509.56      227.59    117.32 o 
   8   8   5      527.41     1082.00    198.73 o 
  10   8   5      236.84      344.17    170.34 o 
 -13   9   5     1107.65     1226.41    217.38 o 
 -11   9   5      188.53      292.90    145.33 o 
  -9   9   5      785.73      645.86    136.92 o 
  -7   9   5      678.39     1157.00    159.84 o 
  -5   9   5       97.76      131.52    100.90 o 
  -3   9   5       49.81      112.21     90.86 o 
  -1   9   5     2174.24     2443.85    261.67 o 
   1   9   5      428.87       48.09    307.27 o 
   3   9   5      977.08     1016.47    260.07 o 
   5   9   5      217.25      228.79    349.80 o 
 -28   0   6      593.72      697.09    236.92 o 
 -26   0   6     2545.93     2820.58    272.73 o 
 -24   0   6     3871.72     3741.05    352.42 o 
 -22   0   6     8445.53     7919.19    338.12 o 
 -20   0   6    11582.75    10628.91    362.79 o 
 -18   0   6     6933.23     6476.56    265.24 o 
 -16   0   6     3426.33     3341.90    177.79 o 
 -14   0   6    18479.27    17676.28    372.77 o 
 -12   0   6    48360.53    48763.14    520.76 o 
 -10   0   6    33953.91    32266.52    346.25 o 
  -8   0   6     3246.31     3097.82     93.54 o 
  -6   0   6     3778.53     4041.48    100.97 o 
  -4   0   6     8378.08     8614.10    286.41 o 
  -2   0   6    11821.89    11541.33    334.52 o 
   0   0   6    39776.49    39783.43    743.38 o 
   2   0   6     9743.60     9550.41    146.37 o 
   4   0   6    17717.61    17371.94    240.13 o 
   6   0   6    12241.28    12023.95    273.24 o 
   8   0   6    10688.19    10632.63    361.20 o 
  10   0   6     4649.19     4290.17    265.66 o 
  12   0   6     4376.27     3913.70    273.41 o 
  14   0   6      353.84      443.75    144.12 o 
 -29   1   6     4382.60     4952.50    359.79 o 
 -27   1   6     1565.19     1452.23    172.01 o 
 -25   1   6     2562.17     2530.15    199.65 o 
 -23   1   6     2166.88     2072.35    153.71 o 
 -21   1   6     5186.77     5061.11    169.69 o 
 -19   1   6    13443.84    13023.82    272.96 o 
 -17   1   6    14064.27    13573.38    262.37 o 
 -15   1   6    10148.84     9834.85    185.10 o 
 -13   1   6    10243.29    10036.55    154.78 o 
 -11   1   6    18882.32    18907.63    193.40 o 
  -9   1   6    27670.62    26916.18    220.97 o 
  -7   1   6    20508.53    20898.91    178.39 o 
  -5   1   6    34567.61    34166.15    309.14 o 
  -3   1   6    46298.44    46841.80    549.45 o 
  -1   1   6    21857.00    22285.32    259.73 o 
   1   1   6     3044.65     2916.36    105.92 o 
   3   1   6    14210.38    14235.15    189.79 o 
   5   1   6    11129.92    10530.12    200.94 o 
   7   1   6    19307.69    20119.60    269.07 o 
   9   1   6     8162.88     8410.81    198.93 o 
  11   1   6     1731.73     1940.86    117.59 o 
  13   1   6     6720.20     7104.63    197.62 o 
  15   1   6      799.05      776.31    136.06 o 
  17   1   6     3743.93     3709.84    425.96 o 
  19   1   6      623.65      629.14    227.57 o 
 -28   2   6     3317.61     3326.77    315.29 o 
 -26   2   6     1945.35     2092.85    171.99 o 
 -24   2   6     3011.97     3169.64    206.80 o 
 -22   2   6     4926.50     4861.48    200.88 o 
 -20   2   6     7112.08     6896.46    189.65 o 
 -18   2   6     4442.86     4497.45    145.29 o 
 -16   2   6     4948.28     4880.25    157.32 o 
 -14   2   6    11685.13    11500.62    209.96 o 
 -12   2   6    17839.38    16463.61    224.63 o 
 -10   2   6    28775.87    28754.00    290.82 o 
  -8   2   6    55171.86    55588.13    423.68 o 
  -6   2   6    17185.31    15722.43    176.33 o 
  -4   2   6    72046.91    71803.59    745.88 o 
  -2   2   6    57907.09    60334.33    423.51 o 
   0   2   6    20013.02    20296.36    206.78 o 
   2   2   6    12578.11    12836.32    184.37 o 
   4   2   6     6476.56     6370.18    159.95 o 
   6   2   6     6631.79     6758.12    188.59 o 
   8   2   6     8622.48     8767.42    223.91 o 
  10   2   6     4280.01     4115.32    212.94 o 
  12   2   6     3402.97     3428.70    157.42 o 
  14   2   6     7109.44     7408.19    255.62 o 
  16   2   6     2561.59     3067.02    394.95 o 
  18   2   6     2672.10     2524.08    387.20 o 
  20   2   6     3859.98     3882.46    505.77 o 
 -27   3   6     4227.15     4562.52    403.58 o 
 -25   3   6     4314.29     4158.89    219.32 o 
 -23   3   6     3255.63     3261.36    185.32 o 
 -21   3   6     6457.31     5944.92    209.86 o 
 -19   3   6     8876.13     8575.32    279.86 o 
 -17   3   6      962.21     1054.95    114.43 o 
 -15   3   6     7101.80     7176.98    168.96 o 
 -13   3   6    14236.00    13893.59    221.34 o 
 -11   3   6    11285.64    10375.89    268.12 o 
  -9   3   6    15362.06    15085.86    200.36 o 
  -7   3   6     6601.45     6229.85    115.37 o 
  -5   3   6    11820.20    12247.96    281.51 o 
  -3   3   6    21193.37    21138.75    271.88 o 
  -1   3   6    22990.65    22480.12    299.71 o 
   1   3   6    11616.78    11369.40    163.61 o 
   3   3   6    15125.37    14345.32    196.00 o 
   5   3   6     8625.43     8749.36    184.59 o 
   7   3   6     7551.15     7261.13    208.86 o 
   9   3   6     7875.97     7413.51    223.48 o 
  11   3   6      826.80     1139.08    140.67 o 
  13   3   6     5198.16     5232.31    283.44 o 
  15   3   6     5082.39     5362.78    237.49 o 
  17   3   6     2694.67     3208.17    426.65 o 
  19   3   6     2707.46     3031.90    440.56 o 
 -26   4   6     2916.15     3042.42    238.42 o 
 -24   4   6     3105.37     2852.32    228.16 o 
 -22   4   6     3419.49     3792.40    232.47 o 
 -20   4   6     4552.55     4744.16    295.07 o 
 -18   4   6    13252.24    12888.27    341.50 o 
 -16   4   6     2186.02     2134.64    154.32 o 
 -14   4   6     5858.76     5851.96    183.29 o 
 -12   4   6     3763.82     3680.95    154.19 o 
 -10   4   6     4447.03     4345.87    147.88 o 
  -8   4   6     1986.90     1967.66    106.23 o 
  -6   4   6     6682.18     6595.53    166.90 o 
  -4   4   6     2122.05     2048.76    101.46 o 
  -2   4   6      940.98      881.96     76.02 o 
   0   4   6     8049.51     7650.27    178.39 o 
   2   4   6     4874.32     4677.68    143.48 o 
   4   4   6     5219.53     5227.11    156.02 o 
   6   4   6     8470.39     8295.32    200.68 o 
   8   4   6     5908.51     5799.90    176.08 o 
  10   4   6     3186.94     3636.50    152.98 o 
  12   4   6     5874.66     5676.66    286.25 o 
  14   4   6     2690.65     2875.99    246.18 o 
  16   4   6     1332.62     1007.16    166.24 o 
  18   4   6      733.49      756.38    261.32 o 
 -25   5   6     1155.99     1119.61    137.77 o 
 -23   5   6     2407.85     2725.60    218.77 o 
 -21   5   6     1967.28     2000.11    232.36 o 
 -19   5   6     2117.44     2269.48    181.37 o 
 -17   5   6     5352.99     5116.31    268.53 o 
 -15   5   6     7780.68     7657.38    230.89 o 
 -13   5   6     2209.23     2163.84    133.46 o 
 -11   5   6     4546.85     4492.17    166.44 o 
  -9   5   6     2600.80     2653.93    134.24 o 
  -7   5   6     1656.87     1528.84    105.57 o 
  -5   5   6     7230.91     7251.74    209.29 o 
  -3   5   6     1241.56     1480.17    104.37 o 
  -1   5   6     5305.05     5320.59    251.26 o 
   1   5   6      225.75      239.96     61.12 o 
   3   5   6      938.96     1076.92     93.97 o 
   5   5   6     5900.86     5890.60    179.18 o 
   7   5   6     4083.68     4357.75    175.85 o 
   9   5   6     1880.38     2055.63    155.19 o 
  11   5   6     5629.04     5455.33    228.17 o 
  13   5   6      659.45      708.46    142.22 o 
  15   5   6      810.52      633.01    147.47 o 
  17   5   6     1316.62     1191.23    288.92 o 
 -22   6   6     2685.42     2919.25    288.85 o 
 -20   6   6      665.58      560.53    493.92 o 
 -18   6   6      689.00      492.97    128.83 o 
 -16   6   6     3187.49     3223.11    382.52 o 
 -14   6   6     2489.94     2427.05    183.68 o 
 -12   6   6     6138.76     6007.80    259.30 o 
 -10   6   6     7501.90     7533.24    219.97 o 
  -8   6   6     5228.45     5753.87    187.74 o 
  -6   6   6     3729.26     3793.06    158.91 o 
  -4   6   6     1554.48     1794.28    122.44 o 
  -2   6   6     7196.69     7077.52    206.48 o 
   0   6   6     1353.42     1517.36    114.70 o 
   2   6   6    11069.32    11158.80    256.92 o 
   4   6   6     3060.82     3060.37    150.54 o 
   6   6   6     1291.47     1480.35    140.53 o 
   8   6   6      257.86      238.21     78.38 o 
  10   6   6     1847.14     1785.89    232.39 o 
  12   6   6     1354.69     1841.61    210.80 o 
  14   6   6      981.41      782.41    364.74 o 
 -21   7   6     1161.08     1364.36    216.27 o 
 -19   7   6     1028.60      899.70    327.00 o 
 -17   7   6     3725.24     3905.86    311.04 o 
 -15   7   6     2382.45     2051.34    238.98 o 
 -13   7   6      286.63      596.43    117.47 o 
 -11   7   6     2756.46     3074.00    212.93 o 
  -9   7   6     1578.50     1746.35    187.17 o 
  -7   7   6     7998.75     7881.83    284.42 o 
  -5   7   6     8065.21     7904.53    281.04 o 
  -3   7   6     6190.48     5810.61    242.78 o 
  -1   7   6     1541.46     1524.12    150.47 o 
   1   7   6     4925.74     5193.97    242.53 o 
   3   7   6     3828.10     3752.77    208.53 o 
   5   7   6     2116.23     2274.42    223.42 o 
   7   7   6     1454.35     1626.92    208.08 o 
   9   7   6     1808.32     1729.39    306.70 o 
  11   7   6     1408.45     1371.61    301.68 o 
  13   7   6      130.81      103.75    168.74 o 
 -18   8   6      561.23      758.23    174.09 o 
 -16   8   6     1538.21     1786.67    240.37 o 
 -14   8   6     1842.07     1540.20    261.32 o 
 -12   8   6     1451.44     1508.83    177.69 o 
 -10   8   6     1016.81      908.02    145.28 o 
  -8   8   6     1733.62     1931.81    300.25 o 
  -6   8   6     2234.05     2843.25    212.44 o 
  -4   8   6     1231.69     1220.18    149.02 o 
  -2   8   6     4035.63     4126.43    256.16 o 
   0   8   6     1984.91     2217.61    184.63 o 
   2   8   6     1049.86     1424.93    198.00 o 
   4   8   6     1183.50     1366.30    200.80 o 
   6   8   6     1390.42     1468.68    268.62 o 
   8   8   6      576.32      345.69    176.27 o 
 -13   9   6     1267.42      774.71    256.53 o 
 -11   9   6      437.08      462.38    128.54 o 
  -9   9   6     1080.73      999.00    304.69 o 
  -7   9   6     1154.45     1298.80    304.73 o 
  -5   9   6      926.50      932.81    153.64 o 
  -3   9   6      253.61      161.69    119.32 o 
  -1   9   6      515.40      710.67    451.27 o 
   1   9   6     1062.67     1279.83    205.02 o 
   3   9   6      186.15       99.51    200.90 o 
 -29   1   7       12.79      -75.85     83.84 o 
 -27   1   7        9.24        2.07     73.56 o 
 -25   1   7      177.69      292.79    103.18 o 
 -23   1   7        0.09      -48.61     48.61 o 
 -21   1   7     1225.72     1077.39     94.64 o 
 -19   1   7      362.10      347.03     75.40 o 
 -17   1   7      297.97      226.82     52.14 o 
 -15   1   7     1174.94     1259.55     71.44 o 
 -13   1   7       71.74       85.01     29.51 o 
 -11   1   7      919.18      915.69     44.26 o 
  -9   1   7        5.12        2.55     23.01 o 
  -7   1   7        9.28        0.86     22.81 o 
  -5   1   7     1265.00     1325.16     48.16 o 
  -3   1   7     3965.61     3970.84    117.53 o 
  -1   1   7        0.37       -2.60     32.70 o 
   1   1   7      382.76      505.80     60.63 o 
   3   1   7     7263.64     7816.62    141.17 o 
   5   1   7      748.12     1001.86     58.29 o 
   7   1   7     1618.61     1857.68     83.03 o 
   9   1   7      435.98      502.72     99.44 o 
  11   1   7      106.54       43.57     68.36 o 
  13   1   7       19.60      -13.68    103.30 o 
  15   1   7     2091.35     2175.64    337.49 o 
  17   1   7      375.17      381.50    197.93 o 
  19   1   7       73.30      273.59    122.88 o 
 -28   2   7      173.44      119.19     94.83 o 
 -26   2   7       14.15       19.89     65.74 o 
 -24   2   7        0.40      -17.26     56.18 o 
 -22   2   7     1969.06     1703.13    120.01 o 
 -20   2   7      388.82      523.66     69.76 o 
 -18   2   7     1766.41     1831.84    105.63 o 
 -16   2   7       14.96      -15.72     30.24 o 
 -14   2   7     2396.52     2525.66    101.08 o 
 -12   2   7      616.33      699.05     92.34 o 
 -10   2   7     1440.77     1434.28     69.08 o 
  -8   2   7      368.88      381.91     41.53 o 
  -6   2   7    10532.09    11891.90    154.93 o 
  -4   2   7        3.89        0.09     25.26 o 
  -2   2   7     5982.28     6416.44    111.45 o 
   0   2   7     2336.30     2452.18     73.29 o 
   2   2   7     1063.93     1127.20     64.13 o 
   4   2   7      598.28      553.93     56.76 o 
   6   2   7     1847.25     1949.87    110.90 o 
   8   2   7      463.78      620.92     84.42 o 
  10   2   7      238.54      183.38     77.06 o 
  12   2   7       48.38       52.82     77.07 o 
  14   2   7      814.73      569.85    205.68 o 
  16   2   7     2657.70     2278.03    370.78 o 
  18   2   7       14.64      -88.93    133.85 o 
 -27   3   7      525.75      446.19    112.04 o 
 -25   3   7      286.11      234.76     77.88 o 
 -23   3   7     1350.05     1519.20    136.20 o 
 -21   3   7      181.12      178.19     75.57 o 
 -19   3   7      227.33      200.67     57.67 o 
 -17   3   7     1761.24     1640.31    101.67 o 
 -15   3   7       30.37       46.35     41.33 o 
 -13   3   7     2139.67     2317.61     99.26 o 
 -11   3   7     3466.67     3210.86    101.63 o 
  -9   3   7       35.23       26.35     27.82 o 
  -7   3   7      657.26      851.52     51.45 o 
  -5   3   7     5461.27     6058.86    108.26 o 
  -3   3   7     3569.55     3715.27     88.30 o 
  -1   3   7    10323.65    10697.06    157.16 o 
   1   3   7     7852.51     7877.27    141.05 o 
   3   3   7      294.77      342.66     44.59 o 
   5   3   7       69.00       68.82     37.02 o 
   7   3   7       17.56      -11.29     50.55 o 
   9   3   7      577.25      566.09     88.01 o 
  11   3   7      114.63       30.93     95.77 o 
  13   3   7     1016.92     1065.72    162.36 o 
  15   3   7      262.70      127.24    151.64 o 
  17   3   7       38.24       99.88    154.83 o 
 -26   4   7       23.83       -5.26     68.27 o 
 -24   4   7       67.00       75.77     61.24 o 
 -22   4   7     2019.22     2037.42    180.32 o 
 -20   4   7        5.47       53.57     67.54 o 
 -18   4   7     7086.94     6775.40    283.07 o 
 -16   4   7     6001.97     5591.84    186.34 o 
 -14   4   7     1115.37     1054.14    100.80 o 
 -12   4   7     1962.31     1776.46    112.99 o 
 -10   4   7      744.37      747.25     80.10 o 
  -8   4   7     1975.66     1836.62    103.90 o 
  -6   4   7     5283.64     5020.59    149.13 o 
  -4   4   7     1513.21     1352.83     89.00 o 
  -2   4   7      244.68      330.87     57.39 o 
   0   4   7     2453.44     2782.36    119.06 o 
   2   4   7      460.33      472.51     65.37 o 
   4   4   7       24.53       -6.82     43.88 o 
   6   4   7      206.61      257.81     78.83 o 
   8   4   7     1377.30     1478.46    109.00 o 
  10   4   7      887.98      816.61    106.87 o 
  12   4   7      626.63      416.75    104.29 o 
  14   4   7      327.77      369.64    167.37 o 
  16   4   7      380.66      234.64    171.25 o 
 -25   5   7      133.66      233.62     86.72 o 
 -23   5   7       91.73       74.81     82.81 o 
 -21   5   7      271.85      304.36     94.68 o 
 -19   5   7      631.03      812.20    244.92 o 
 -17   5   7      661.15      574.22     87.84 o 
 -15   5   7     2300.75     2216.75    208.59 o 
 -13   5   7     4053.74     4163.21    177.60 o 
 -11   5   7     1810.14     1787.73    117.77 o 
  -9   5   7     1224.10     1097.94    148.76 o 
  -7   5   7       43.07       52.39     56.69 o 
  -5   5   7     1330.16     1217.32     98.55 o 
  -3   5   7      939.14     1012.54     92.62 o 
  -1   5   7    21587.33    20834.61    330.53 o 
   1   5   7      456.27      394.85     70.01 o 
   3   5   7     3245.08     3359.70    144.53 o 
   5   5   7     1761.97     1938.30    186.52 o 
   7   5   7     1077.94      927.72     96.23 o 
   9   5   7     1417.00     1465.48    171.57 o 
  11   5   7      225.39      147.06     89.95 o 
  13   5   7      240.21      158.94    143.43 o 
  15   5   7       84.80      124.96    141.38 o 
 -24   6   7       40.23       30.63    323.23 o 
 -22   6   7      477.62      641.93    223.36 o 
 -20   6   7     1099.64      828.34    166.57 o 
 -18   6   7     2848.74     2867.53    308.61 o 
 -16   6   7      904.72      955.04    110.99 o 
 -14   6   7      987.11      978.96    103.44 o 
 -12   6   7      158.14       43.42     62.28 o 
 -10   6   7     1640.52     1491.41    118.63 o 
  -8   6   7     2962.37     2962.10    151.02 o 
  -6   6   7      481.72      652.44     84.58 o 
  -4   6   7     2293.40     2247.15    133.56 o 
  -2   6   7     3911.48     3926.36    163.34 o 
   0   6   7      133.88      145.49     60.72 o 
   2   6   7     6211.00     6039.03    257.12 o 
   4   6   7     4196.88     3994.30    230.33 o 
   6   6   7     5058.53     4497.62    181.94 o 
   8   6   7     1686.13     1521.77    185.67 o 
  10   6   7      705.67      666.05    142.47 o 
  12   6   7      614.84      630.96    194.85 o 
  14   6   7      265.60      -77.30    127.70 o 
 -21   7   7      930.34      857.81    248.67 o 
 -19   7   7      415.97      115.70    133.17 o 
 -17   7   7      258.16      410.67    339.20 o 
 -15   7   7      785.06      883.20    144.86 o 
 -13   7   7     1416.29     1306.84    158.49 o 
 -11   7   7     4531.60     4406.04    243.09 o 
  -9   7   7      205.19      394.77    138.87 o 
  -7   7   7      143.13        8.92     67.16 o 
  -5   7   7      988.83     1333.60    141.74 o 
  -3   7   7     2811.94     2989.03    194.36 o 
  -1   7   7     2278.71     2233.59    171.95 o 
   1   7   7     2102.65     2335.14    173.85 o 
   3   7   7      957.96      873.94    124.41 o 
   5   7   7        3.72      101.13     89.73 o 
   7   7   7     1192.22      637.12    201.58 o 
   9   7   7     1735.33     1688.57    312.17 o 
  11   7   7      796.75     1151.10    269.53 o 
 -18   8   7      946.16     1028.43    201.27 o 
 -16   8   7      668.90      504.85    149.14 o 
 -14   8   7       35.33      -22.29    101.11 o 
 -12   8   7     1592.20     1805.35    189.59 o 
 -10   8   7      315.85      341.19    105.87 o 
  -8   8   7     2319.91     2303.83    199.36 o 
  -6   8   7     1874.23     1941.38    184.17 o 
  -4   8   7      997.26      890.60    131.90 o 
  -2   8   7      524.70      612.12    149.38 o 
   0   8   7      130.99      243.79     92.50 o 
   2   8   7      148.85      128.02    102.81 o 
   4   8   7      770.59      664.99    150.07 o 
   6   8   7      981.92      445.80    199.53 o 
   8   8   7       18.23      -54.50    138.41 o 
 -13   9   7      684.86      396.77    160.74 o 
 -11   9   7      998.88     1075.57    170.62 o 
  -9   9   7      592.06      550.26    136.64 o 
  -7   9   7      239.47      275.89    113.58 o 
  -5   9   7      758.63      957.87    176.59 o 
  -3   9   7      938.42      562.11    131.32 o 
  -1   9   7      347.98      367.00    206.48 o 
   1   9   7      792.09      822.11    169.77 o 
   3   9   7       17.76       51.08    158.71 o 
 -30   0   8     2915.78     2774.91    420.72 o 
 -28   0   8     5734.20     5547.22    365.13 o 
 -26   0   8     4731.62     4448.78    310.52 o 
 -24   0   8      815.55     1082.17    164.68 o 
 -22   0   8    16892.53    15671.87    463.50 o 
 -20   0   8     4145.56     4387.67    281.28 o 
 -18   0   8    16812.34    17328.62    426.24 o 
 -16   0   8     9399.36     8963.18    212.81 o 
 -14   0   8    11067.34    10473.60    215.85 o 
 -12   0   8    40346.89    40263.09    450.26 o 
 -10   0   8     1417.83     1383.93    112.06 o 
  -8   0   8     2879.35     2633.52    145.65 o 
  -6   0   8     5223.28     4761.95    185.28 o 
  -4   0   8    13393.90    12639.07    394.04 o 
  -2   0   8    35915.17    33403.12    702.34 o 
   0   0   8     8988.06     8428.03    337.26 o 
   2   0   8    22563.54    23189.46    446.37 o 
   4   0   8       57.31       57.12     47.38 o 
   6   0   8    22286.51    21964.29    408.84 o 
   8   0   8     8759.60     8924.91    450.59 o 
  10   0   8     4010.33     4201.24    360.75 o 
  12   0   8     2308.06     2248.84    309.44 o 
  14   0   8     3193.58     3535.85    402.02 o 
  16   0   8      622.30      504.86    198.39 o 
  18   0   8     1081.47     1076.31    283.90 o 
 -29   1   8     2520.83     2977.54    244.32 o 
 -27   1   8     1741.03     1865.61    171.74 o 
 -25   1   8     2383.09     2414.81    166.19 o 
 -23   1   8    12669.05    11706.26    289.51 o 
 -21   1   8     6413.14     6635.60    190.96 o 
 -19   1   8    11632.80    11295.58    225.40 o 
 -17   1   8     2313.41     2316.46     94.67 o 
 -15   1   8    10482.60    10333.43    343.67 o 
 -13   1   8     2693.56     2412.05     69.39 o 
 -11   1   8    45668.54    47150.20    320.58 o 
  -9   1   8    12803.92    12343.55    132.53 o 
  -7   1   8      723.23      524.66     39.71 o 
  -5   1   8    31765.16    31713.45    258.25 o 
  -3   1   8     9631.19     9857.93    168.16 o 
  -1   1   8    13790.15    13978.54    361.61 o 
   1   1   8    14012.37    13659.18    175.74 o 
   3   1   8    13863.53    13811.16    302.34 o 
   5   1   8    14724.55    14744.23    197.41 o 
   7   1   8     5121.90     5305.93    187.72 o 
   9   1   8     4049.98     4075.58    264.63 o 
  11   1   8     3579.42     3746.77    711.80 o 
  13   1   8     1507.23     1825.66    208.39 o 
  15   1   8     9342.06     9991.08    429.58 o 
  17   1   8      722.08     1012.82    185.79 o 
 -28   2   8     5642.85     5581.18    310.52 o 
 -26   2   8     1830.70     2066.47    168.19 o 
 -24   2   8     1018.03      949.73    123.23 o 
 -22   2   8     2878.17     3091.99    153.45 o 
 -20   2   8     3806.52     3757.67    148.10 o 
 -18   2   8    10180.87    10115.20    190.49 o 
 -16   2   8     7534.31     7498.29    154.61 o 
 -14   2   8    10353.62    10207.13    268.07 o 
 -12   2   8     6085.37     5702.45    168.34 o 
 -10   2   8     9044.46     8603.24    121.73 o 
  -8   2   8     4731.52     4298.60     99.48 o 
  -6   2   8    64173.13    65804.69    769.51 o 
  -4   2   8    19361.31    19141.21    204.38 o 
  -2   2   8    51270.05    53471.57    404.38 o 
   0   2   8      753.68      752.94     53.11 o 
   2   2   8     3042.28     3228.69     99.01 o 
   4   2   8     9890.89     9884.53    183.99 o 
   6   2   8    12709.05    12094.36    468.93 o 
   8   2   8     6916.22     7538.01    308.07 o 
  10   2   8     5389.26     6075.80    303.62 o 
  12   2   8     3462.38     3691.29    290.17 o 
  14   2   8      328.33      278.25    113.23 o 
  16   2   8     5663.75     6672.71    361.97 o 
  18   2   8     1293.54     1482.08    235.10 o 
 -27   3   8     2972.52     3496.50    215.72 o 
 -25   3   8     2331.34     2476.78    178.29 o 
 -23   3   8     4014.46     4092.36    197.13 o 
 -21   3   8     6976.49     6666.43    191.19 o 
 -19   3   8     8894.36     8592.61    227.93 o 
 -17   3   8     1378.32     1336.30     94.45 o 
 -15   3   8    13544.90    13321.56    282.01 o 
 -13   3   8    23400.56    22847.08    288.80 o 
 -11   3   8    35815.06    35730.95    357.05 o 
  -9   3   8    19345.72    18372.30    225.61 o 
  -7   3   8    14045.02    14653.61    189.48 o 
  -5   3   8     2012.94     1640.06     67.61 o 
  -3   3   8      118.52      116.58     36.83 o 
  -1   3   8    52787.50    54591.60    454.27 o 
   1   3   8     6786.52     6481.68    133.12 o 
   3   3   8     4881.13     4857.67    123.86 o 
   5   3   8     7843.18     8044.58    183.15 o 
   7   3   8     1717.97     2020.69    133.75 o 
   9   3   8      599.61      778.22    127.20 o 
  11   3   8     6836.09     6813.34    470.20 o 
  13   3   8     5173.56     6480.64    487.30 o 
  15   3   8     1460.93     1935.48    225.87 o 
  17   3   8     1578.40     2541.63    412.05 o 
 -26   4   8     2239.73     2294.58    182.01 o 
 -24   4   8     2122.13     2399.05    172.81 o 
 -22   4   8     3881.75     4035.21    233.29 o 
 -20   4   8     4469.36     4844.50    227.58 o 
 -18   4   8    12409.84    12119.96    282.83 o 
 -16   4   8    19661.30    18096.16    334.82 o 
 -14   4   8     9907.42     9560.81    245.50 o 
 -12   4   8     4657.26     4440.82    156.01 o 
 -10   4   8     2151.66     2153.28    116.27 o 
  -8   4   8     6328.08     6208.55    212.72 o 
  -6   4   8    11577.10    11989.14    261.63 o 
  -4   4   8    23866.66    24607.46    334.32 o 
  -2   4   8     3442.95     3355.05    128.06 o 
   0   4   8      682.28      630.27     71.61 o 
   2   4   8     1179.39     1282.35     94.48 o 
   4   4   8     2993.67     3119.48    134.91 o 
   6   4   8     5354.99     5287.23    200.99 o 
   8   4   8     5345.78     4931.29    355.51 o 
  10   4   8      712.19      678.24    145.83 o 
  12   4   8      739.34      988.51    238.75 o 
  14   4   8     1067.95      730.38    223.47 o 
  16   4   8     1133.68     1108.46    289.14 o 
 -25   5   8     3457.60     3358.53    211.01 o 
 -23   5   8     5342.95     5259.10    301.53 o 
 -21   5   8     8465.87     7734.53    324.41 o 
 -19   5   8     2703.82     2686.30    191.74 o 
 -17   5   8    12412.47    12288.79    296.84 o 
 -15   5   8      163.13       96.97     56.04 o 
 -13   5   8     4634.09     4251.31    171.03 o 
 -11   5   8     6629.42     6274.35    194.60 o 
  -9   5   8     9345.89     9469.71    229.85 o 
  -7   5   8     1520.28     1646.73    186.16 o 
  -5   5   8     3041.96     3069.44    136.96 o 
  -3   5   8     7354.37     7586.24    229.60 o 
  -1   5   8      385.63      453.56     71.21 o 
   1   5   8    12394.84    11784.39    254.53 o 
   3   5   8     6518.47     6717.55    194.41 o 
   5   5   8     1134.98     1210.66    125.40 o 
   7   5   8      458.70      658.52    141.78 o 
   9   5   8     2333.28     2127.45    210.43 o 
  11   5   8      177.59      188.13    156.89 o 
  13   5   8     1527.41     1647.07    311.95 o 
  15   5   8      412.53      618.65    228.26 o 
 -24   6   8     1670.80     1874.93    249.20 o 
 -22   6   8      322.21      381.64    103.16 o 
 -20   6   8     1469.36     1538.14    170.02 o 
 -18   6   8      905.09      867.27    150.64 o 
 -16   6   8     2493.18     2708.67    165.95 o 
 -14   6   8     4873.50     5078.56    198.10 o 
 -12   6   8     4162.92     4107.50    177.39 o 
 -10   6   8      677.86     1024.14    120.07 o 
  -8   6   8     5418.58     5837.14    310.37 o 
  -6   6   8     1406.31     1486.65    118.38 o 
  -4   6   8     7571.62     7450.05    294.48 o 
  -2   6   8     1598.24     1812.31    125.05 o 
   0   6   8     7967.19     7807.02    241.65 o 
   2   6   8     2278.66     2229.36    138.43 o 
   4   6   8     1738.55     1519.08    145.59 o 
   6   6   8     2368.24     2101.82    167.47 o 
   8   6   8     1510.79     1798.84    200.48 o 
  10   6   8     1531.42     1655.50    288.46 o 
  12   6   8      823.33     1099.79    270.44 o 
 -21   7   8      811.80     1136.25    218.11 o 
 -19   7   8      163.48      211.05    146.40 o 
 -17   7   8     2293.75     2516.03    216.82 o 
 -15   7   8      653.53      575.55    121.54 o 
 -13   7   8     1763.71     1831.05    179.43 o 
 -11   7   8      800.62     1122.94    141.37 o 
  -9   7   8     3556.17     3719.15    218.45 o 
  -7   7   8     5891.92     5689.08    241.13 o 
  -5   7   8     2137.17     2103.71    171.84 o 
  -3   7   8     2328.67     2469.61    243.74 o 
  -1   7   8      734.65      940.33    159.00 o 
   1   7   8     1259.41     1096.95    132.34 o 
   3   7   8     3319.79     3249.71    250.84 o 
   5   7   8     1289.27     1744.44    303.74 o 
   7   7   8     1242.12      626.40    204.32 o 
   9   7   8     1356.48     1297.95    285.72 o 
 -18   8   8      502.23      736.29    275.58 o 
 -16   8   8      992.96      814.86    148.62 o 
 -14   8   8     1085.71     1041.60    178.05 o 
 -12   8   8      168.25      258.61    104.13 o 
 -10   8   8     1915.90     2018.61    267.00 o 
  -8   8   8     1465.74     1894.71    184.34 o 
  -6   8   8      793.56      949.98    142.75 o 
  -4   8   8     1799.41     1694.14    173.69 o 
  -2   8   8      391.37      463.24    105.40 o 
   0   8   8     1952.87     1877.29    215.02 o 
   2   8   8      361.21      417.07    205.23 o 
   4   8   8     1815.40     1330.33    306.47 o 
   6   8   8      254.42      311.95    185.85 o 
 -11   9   8       17.23       -8.34     94.93 o 
  -9   9   8      501.52      537.19    130.96 o 
  -7   9   8      961.26     1151.04    164.46 o 
  -5   9   8       15.61        0.02     89.96 o 
  -3   9   8      485.77      538.09    139.01 o 
  -1   9   8      654.44      524.44    159.69 o 
   1   9   8     1718.27     1735.09    336.12 o 
 -29   1   9      182.91       98.08     84.04 o 
 -27   1   9        1.57       83.63     70.98 o 
 -25   1   9        1.40       -9.59     55.25 o 
 -23   1   9     2033.70     1879.25    138.88 o 
 -21   1   9       27.89       -7.15     41.77 o 
 -19   1   9      213.87      234.11     53.29 o 
 -17   1   9        5.41       48.02     35.91 o 
 -15   1   9       46.51        6.63     31.19 o 
 -13   1   9      505.84      632.68     45.43 o 
 -11   1   9     5514.45     5965.41     97.75 o 
  -9   1   9     4555.10     4661.42     81.18 o 
  -7   1   9      701.88      753.30     45.82 o 
  -5   1   9      452.68      440.30     54.21 o 
  -3   1   9     4154.29     4506.43    113.74 o 
  -1   1   9     3280.51     3392.51    111.12 o 
   1   1   9        5.67        8.72     33.44 o 
   3   1   9       56.82       56.09     61.57 o 
   5   1   9     1261.19     1448.75    146.86 o 
   7   1   9      726.19      814.73    127.10 o 
   9   1   9      523.01      338.22     99.84 o 
  11   1   9       35.88        5.53     68.23 o 
  13   1   9        0.21      -36.77    137.39 o 
  15   1   9       93.53       25.95    103.22 o 
  17   1   9        3.15      -81.89     81.89 o 
 -28   2   9      146.46      361.69    109.87 o 
 -26   2   9       54.35      114.61     64.08 o 
 -24   2   9       11.40       26.67     48.33 o 
 -22   2   9       36.15      -16.18     41.04 o 
 -20   2   9      985.04     1064.33     88.91 o 
 -18   2   9     1345.57     1326.34    104.75 o 
 -16   2   9      492.62      440.06     52.75 o 
 -14   2   9      689.72      720.82     65.52 o 
 -12   2   9     8054.76     8576.97    160.89 o 
 -10   2   9     1957.41     2196.29     81.83 o 
  -8   2   9      867.21      945.94     57.00 o 
  -6   2   9     2518.85     2794.10     88.00 o 
  -4   2   9      720.55      795.22     48.07 o 
  -2   2   9      283.87      410.82     39.33 o 
   0   2   9     3704.41     3772.23    148.83 o 
   2   2   9     2493.06     2664.05    119.46 o 
   4   2   9      496.45      645.67    104.63 o 
   6   2   9      435.16      515.69    104.17 o 
   8   2   9       67.60       82.91     69.01 o 
  10   2   9      160.96       49.51     74.99 o 
  12   2   9        3.33      122.65     89.56 o 
  14   2   9      247.70      217.86    138.07 o 
  16   2   9      114.67      -44.05     95.20 o 
 -29   3   9      366.88      654.54    120.71 o 
 -27   3   9       10.69       57.18     72.25 o 
 -25   3   9       15.62      -36.69     59.18 o 
 -23   3   9      250.15      232.44     62.09 o 
 -21   3   9      850.53      908.69    107.63 o 
 -19   3   9      104.31       98.57     49.50 o 
 -17   3   9        0.93       54.80     43.53 o 
 -15   3   9     4829.43     4612.18    138.07 o 
 -13   3   9     2190.58     2224.18     97.65 o 
 -11   3   9    11308.13    11418.34    187.39 o 
  -9   3   9     5433.36     5287.07    169.43 o 
  -7   3   9      322.20      378.03     44.45 o 
  -5   3   9     5481.18     5288.50    114.05 o 
  -3   3   9     8193.87     8437.89    197.39 o 
  -1   3   9      730.74      882.51     84.78 o 
   1   3   9      365.55      349.70     48.88 o 
   3   3   9      298.32      211.40     53.60 o 
   5   3   9       95.59      101.82     70.73 o 
   7   3   9      176.78      215.93    108.20 o 
   9   3   9        7.39       43.29     69.93 o 
  11   3   9       39.41       44.59     80.03 o 
  13   3   9        6.26      -56.87     81.11 o 
  15   3   9      173.66      135.91    163.73 o 
 -28   4   9     1713.97     1790.64    173.95 o 
 -26   4   9      265.92      186.22     79.55 o 
 -24   4   9        1.13       60.62     63.19 o 
 -22   4   9     1681.70     1863.77    169.99 o 
 -20   4   9     3700.75     3590.35    180.53 o 
 -18   4   9     1824.63     1603.07    126.79 o 
 -16   4   9    12245.92    11777.33    293.82 o 
 -14   4   9     2571.18     2470.18    133.71 o 
 -12   4   9      983.12     1135.93     97.41 o 
 -10   4   9     2541.47     2199.83    133.73 o 
  -8   4   9       61.45      114.46     49.54 o 
  -6   4   9       85.07       63.71     45.60 o 
  -4   4   9     3824.87     3872.10    135.04 o 
  -2   4   9     4657.96     4752.56    150.01 o 
   0   4   9       44.71      -20.87     43.84 o 
   2   4   9      254.38      242.32     69.55 o 
   4   4   9       24.50      -44.37     44.37 o 
   6   4   9     1914.85     1949.48    372.60 o 
   8   4   9      333.33      345.61    103.26 o 
  10   4   9      630.38      504.26    123.21 o 
  12   4   9      885.18      794.46    242.40 o 
  14   4   9        0.63      -82.09    149.36 o 
 -25   5   9      228.14      167.52     96.21 o 
 -23   5   9     1008.35      828.41    148.34 o 
 -21   5   9     1563.27     1415.30    155.72 o 
 -19   5   9     4729.04     4645.32    205.83 o 
 -17   5   9      400.67      384.10     79.84 o 
 -15   5   9       64.87        5.59     53.05 o 
 -13   5   9       37.49      -36.19     45.36 o 
 -11   5   9     1634.90     1596.12    121.58 o 
  -9   5   9      446.83      319.18     83.85 o 
  -7   5   9      540.57      762.62     87.54 o 
  -5   5   9      169.30      140.52     57.78 o 
  -3   5   9      450.28      443.92     73.51 o 
  -1   5   9      959.23      906.44     90.75 o 
   1   5   9     1729.95     1785.14    141.51 o 
   3   5   9     2881.34     2872.61    191.15 o 
   5   5   9     3393.73     3453.93    189.39 o 
   7   5   9     1528.71     1579.51    364.17 o 
   9   5   9       81.37      184.93    153.46 o 
  11   5   9      404.59      301.23    170.11 o 
  13   5   9     1240.65      856.03    249.92 o 
 -24   6   9      854.06      609.44    127.50 o 
 -22   6   9      300.86      217.81    155.07 o 
 -20   6   9        3.35      -21.10     67.69 o 
 -18   6   9      335.40      346.02     84.23 o 
 -16   6   9        4.98       45.22     61.59 o 
 -14   6   9      897.16      825.43    101.85 o 
 -12   6   9     1212.26     1257.71    118.47 o 
 -10   6   9        2.48       55.91     58.40 o 
  -8   6   9      659.38      512.41     83.26 o 
  -6   6   9     1239.62     1173.68    115.72 o 
  -4   6   9     2355.69     2275.65    187.71 o 
  -2   6   9     3735.24     4056.70    187.34 o 
   0   6   9      501.28      668.03    110.91 o 
   2   6   9      227.46      364.32     89.69 o 
   4   6   9      594.47      613.15    111.18 o 
   6   6   9      984.58      795.14    146.67 o 
   8   6   9     1495.02     1235.70    251.97 o 
  10   6   9      262.45      194.51    165.32 o 
  12   6   9      535.62      506.23    217.31 o 
 -21   7   9      690.30      401.22    146.52 o 
 -19   7   9      920.30      547.20    150.59 o 
 -17   7   9      296.30      297.38    100.99 o 
 -15   7   9      506.84      395.93    106.29 o 
 -13   7   9      406.80      394.71    107.14 o 
 -11   7   9      516.64      360.59     99.01 o 
  -9   7   9     2328.05     2280.47    224.68 o 
  -7   7   9      551.19      458.16    102.74 o 
  -5   7   9     2311.33     2376.95    181.98 o 
  -3   7   9      908.43      945.44    160.86 o 
  -1   7   9      645.53      481.36    132.61 o 
   1   7   9      501.95      317.22    176.15 o 
   3   7   9      246.28      319.51    120.98 o 
   5   7   9      560.23      791.50    216.17 o 
 -18   8   9     1279.18     1594.66    233.49 o 
 -16   8   9     1012.68     1405.90    179.31 o 
 -14   8   9     1285.52     1520.93    183.97 o 
 -12   8   9     2728.88     2443.02    216.88 o 
 -10   8   9     1408.15     1451.64    199.35 o 
  -8   8   9     1086.44     1087.93    228.10 o 
  -6   8   9      489.22      760.26    128.69 o 
  -4   8   9     1088.56     1000.66    144.12 o 
  -2   8   9      122.91      131.92    119.37 o 
   0   8   9      244.94      328.93    164.87 o 
   2   8   9     1886.87     1726.65    320.61 o 
   4   8   9       27.51      183.56    172.62 o 
 -11   9   9     1547.77     1898.31    256.71 o 
  -9   9   9      869.19     1138.29    174.27 o 
  -7   9   9      226.18      243.85    101.50 o 
  -5   9   9     1632.89     2086.83    202.49 o 
  -3   9   9      745.44      690.40    171.91 o 
  -1   9   9      254.05      193.60    174.44 o 
 -30   0  10     9304.56     9762.65   1094.55 o 
 -28   0  10     8857.52     9507.01    430.91 o 
 -26   0  10     9934.72    10381.29    419.81 o 
 -24   0  10     7439.39     7697.69    340.47 o 
 -22   0  10     8282.43     8239.36    328.98 o 
 -20   0  10     9069.30     9386.83    506.57 o 
 -18   0  10    13182.29    12145.86    348.32 o 
 -16   0  10     6091.76     5868.51    185.62 o 
 -14   0  10    10051.46    10014.62    218.02 o 
 -12   0  10     7537.63     7083.09    173.40 o 
 -10   0  10     8285.25     8278.01    175.13 o 
  -8   0  10    20293.51    19767.42    416.09 o 
  -6   0  10    22150.03    22113.99    598.35 o 
  -4   0  10    30656.43    31297.03    741.10 o 
  -2   0  10    17795.47    16964.14    524.02 o 
   0   0  10     3530.11     3683.61    260.18 o 
   2   0  10    16771.73    17152.95    587.18 o 
   4   0  10     8483.57     7809.38    402.47 o 
   6   0  10     9838.44     9656.88    478.41 o 
   8   0  10     2232.45     3010.01    327.91 o 
  10   0  10       60.86      110.60    122.68 o 
  12   0  10      899.07     1067.19    257.45 o 
  14   0  10     1101.57     1188.27    276.15 o 
  16   0  10     1902.69     2036.09    371.01 o 
 -29   1  10     1838.73     1968.43    172.95 o 
 -27   1  10     2509.65     2493.43    178.59 o 
 -25   1  10     5644.61     5485.49    217.13 o 
 -23   1  10     9740.18     9627.30    490.28 o 
 -21   1  10    11575.35    10486.43    225.09 o 
 -19   1  10     8531.15     8399.85    170.05 o 
 -17   1  10     1914.52     1885.28    102.88 o 
 -15   1  10    12827.82    12215.86    182.37 o 
 -13   1  10    24707.55    24552.79    225.89 o 
 -11   1  10    15956.50    15554.53    165.17 o 
  -9   1  10    12300.18    12419.51    147.82 o 
  -7   1  10      477.46      372.19     28.90 o 
  -5   1  10    17731.81    17612.23    283.52 o 
  -3   1  10    13789.31    13046.99    322.71 o 
  -1   1  10    18376.88    18013.73    860.47 o 
   1   1  10     3023.76     2878.36    174.82 o 
   3   1  10     6652.52     6434.42    442.27 o 
   5   1  10     2770.13     2904.43    200.76 o 
   7   1  10     4137.21     4128.77    237.05 o 
   9   1  10     4088.64     3835.50    260.12 o 
  11   1  10     2094.37     2502.95    297.24 o 
  13   1  10     2652.34     3659.13    299.71 o 
  15   1  10     2908.11     3446.47    319.21 o 
 -30   2  10     2392.89     2084.35    211.00 o 
 -28   2  10      460.44      401.97     95.67 o 
 -26   2  10      703.28      769.09     96.00 o 
 -24   2  10     1207.15     1363.45    112.61 o 
 -22   2  10     4950.10     4841.31    164.19 o 
 -20   2  10     7820.75     7916.11    175.06 o 
 -18   2  10    10681.63    10461.88    229.96 o 
 -16   2  10     5347.13     5397.66    131.54 o 
 -14   2  10    16409.11    16295.62    237.64 o 
 -12   2  10    10050.93     9217.63    174.82 o 
 -10   2  10     9545.27     9080.70    155.19 o 
  -8   2  10     5714.98     5445.76    115.50 o 
  -6   2  10     6465.35     6332.61    186.78 o 
  -4   2  10     7448.50     7396.76    123.10 o 
  -2   2  10     2252.99     2155.52    183.66 o 
   0   2  10      927.57     1004.39    116.65 o 
   2   2  10     5478.98     5450.14    227.47 o 
   4   2  10     4212.92     4317.12    222.12 o 
   6   2  10     6451.11     6428.19    275.37 o 
   8   2  10     6886.59     6800.09    428.47 o 
  10   2  10     1071.36     1352.40    178.59 o 
  12   2  10     7531.17     7326.33    360.20 o 
  14   2  10     1334.94     1409.67    212.10 o 
  16   2  10     2686.84     2998.34    309.33 o 
 -29   3  10     3688.07     3926.62    233.83 o 
 -27   3  10     1337.28     1585.63    152.88 o 
 -25   3  10     2457.10     2262.02    145.96 o 
 -23   3  10     2498.78     2559.10    141.98 o 
 -21   3  10      893.91      997.02     83.04 o 
 -19   3  10     2838.41     2818.71    131.16 o 
 -17   3  10     3232.48     3135.09    134.16 o 
 -15   3  10    12976.04    12555.83    225.36 o 
 -13   3  10     7684.46     7177.28    158.73 o 
 -11   3  10     9425.89     9190.47    188.39 o 
  -9   3  10    10094.35     9926.61    166.94 o 
  -7   3  10     4245.97     4321.92    109.92 o 
  -5   3  10     9623.53     9899.61    227.11 o 
  -3   3  10     6065.36     5914.32    126.47 o 
  -1   3  10     8140.64     8084.09    179.68 o 
   1   3  10     3344.58     3320.68    148.69 o 
   3   3  10     7440.46     7434.76    222.59 o 
   5   3  10     6620.55     6241.62    262.08 o 
   7   3  10     5918.37     5726.01    269.49 o 
   9   3  10      982.76     1001.97    237.61 o 
  11   3  10     2040.30     2770.35    375.57 o 
  13   3  10     2408.85     2839.21    410.68 o 
  15   3  10      259.14      183.11    187.67 o 
 -28   4  10     2304.57     2572.40    199.41 o 
 -26   4  10     1728.86     1977.47    203.93 o 
 -24   4  10     2363.04     2522.53    175.33 o 
 -22   4  10     5962.60     5840.86    304.71 o 
 -20   4  10     6665.67     6323.66    217.65 o 
 -18   4  10      524.56      538.54     86.83 o 
 -16   4  10     5625.58     5287.83    183.82 o 
 -14   4  10     3285.48     3387.30    151.47 o 
 -12   4  10     5041.86     4962.67    165.37 o 
 -10   4  10     7798.07     7519.76    237.93 o 
  -8   4  10    10330.67    10521.14    402.46 o 
  -6   4  10     9858.23     9843.46    214.28 o 
  -4   4  10     9595.51     9608.06    209.69 o 
  -2   4  10    24843.70    23457.79    435.83 o 
   0   4  10     4643.50     4785.61    187.89 o 
   2   4  10     7600.64     7939.15    316.25 o 
   4   4  10     5587.88     5350.50    265.31 o 
   6   4  10     2285.43     2171.66    202.52 o 
   8   4  10     1253.84     1215.51    171.48 o 
  10   4  10     2220.81     2145.75    307.39 o 
  12   4  10      495.11      604.74    214.35 o 
  14   4  10      421.26      255.62    214.81 o 
 -25   5  10     2898.12     2944.68    197.05 o 
 -23   5  10     2450.79     2481.41    203.45 o 
 -21   5  10     2994.72     3151.32    185.47 o 
 -19   5  10     6130.93     6025.66    269.91 o 
 -17   5  10     3352.38     3397.27    173.17 o 
 -15   5  10     4545.60     4443.24    181.22 o 
 -13   5  10     4687.61     4972.29    182.72 o 
 -11   5  10     5753.39     5461.93    183.29 o 
  -9   5  10     3806.73     3871.08    160.33 o 
  -7   5  10    10579.75    10935.57    401.45 o 
  -5   5  10     5542.14     5438.28    246.59 o 
  -3   5  10     8325.20     8492.98    261.05 o 
  -1   5  10     2766.51     2841.38    169.73 o 
   1   5  10     8237.83     8082.13    261.43 o 
   3   5  10     2587.67     2660.80    380.01 o 
   5   5  10     2466.07     2632.14    225.87 o 
   7   5  10      616.80      686.88    139.34 o 
   9   5  10     1821.62     1971.78    325.40 o 
  11   5  10     1099.24     1014.74    274.32 o 
 -24   6  10     1509.14     1693.92    301.23 o 
 -22   6  10      878.71     1045.66    148.27 o 
 -20   6  10      696.83      609.93    101.79 o 
 -18   6  10     5142.75     5277.65    220.83 o 
 -16   6  10     4581.89     4831.64    207.03 o 
 -14   6  10     1570.08     1755.46    135.91 o 
 -12   6  10     6023.91     5304.48    213.97 o 
 -10   6  10     2339.55     2242.34    143.04 o 
  -8   6  10     2618.91     2423.64    226.21 o 
  -6   6  10     4877.27     5152.63    184.59 o 
  -4   6  10     1176.14     1287.79    118.68 o 
  -2   6  10      105.99      144.58     75.20 o 
   0   6  10     2467.07     2189.30    168.27 o 
   2   6  10      854.92      827.01    124.20 o 
   4   6  10     1678.88     1692.28    377.28 o 
   6   6  10     2219.11     2117.53    223.07 o 
   8   6  10     1121.81     1359.75    282.76 o 
  10   6  10     1550.52     1194.88    282.53 o 
 -21   7  10      481.87      566.99    156.76 o 
 -19   7  10      680.21      688.34    189.00 o 
 -17   7  10     1588.62     1431.02    168.20 o 
 -15   7  10      898.49      891.33    136.02 o 
 -13   7  10     1973.40     1933.61    286.83 o 
 -11   7  10      944.27     1173.26    147.82 o 
  -9   7  10     1678.55     1493.39    156.49 o 
  -7   7  10      401.21      640.42    135.90 o 
  -5   7  10      442.23      455.06    134.80 o 
  -3   7  10     1292.50     1304.50    180.03 o 
  -1   7  10      718.71      657.80    191.32 o 
   1   7  10     2365.47     2075.11    224.97 o 
   3   7  10       21.89     -109.68    139.10 o 
 -18   8  10     1034.49      979.70    162.46 o 
 -16   8  10     1512.09     1296.99    174.16 o 
 -14   8  10       27.91       -7.46     91.24 o 
 -12   8  10      373.81      285.16    104.26 o 
 -10   8  10      646.97      538.17    146.89 o 
  -8   8  10     1070.01     1067.09    150.73 o 
  -6   8  10     2241.74     2424.75    255.19 o 
  -4   8  10      184.37      138.23    115.84 o 
  -2   8  10      141.99      150.97    238.29 o 
   0   8  10     1109.09     1003.66    186.19 o 
   2   8  10      583.14      107.40    163.73 o 
  -9   9  10      241.26      246.39    142.13 o 
  -7   9  10     1311.14     1034.89    203.03 o 
  -5   9  10       33.64      135.22    137.57 o 
 -29   1  11       23.11       30.61     75.62 o 
 -27   1  11       80.27       74.23     69.56 o 
 -25   1  11     1306.32     1034.61    207.65 o 
 -23   1  11       80.78       84.98     56.96 o 
 -21   1  11      588.79      453.40     74.64 o 
 -19   1  11      164.72      143.85     63.79 o 
 -17   1  11      578.31      687.82     62.62 o 
 -15   1  11     1295.39     1391.32     79.39 o 
 -13   1  11     1047.42     1010.61     54.21 o 
 -11   1  11       66.66      116.41     27.54 o 
  -9   1  11      303.81      343.23     34.20 o 
  -7   1  11      994.82     1426.23     75.64 o 
  -5   1  11     5706.41     5807.26    180.04 o 
  -3   1  11       65.50       43.86    119.94 o 
  -1   1  11       80.59       26.64     66.42 o 
   1   1  11        8.17      -16.55     82.21 o 
   3   1  11     1795.40     1988.70    169.70 o 
   5   1  11      126.87      203.32     80.11 o 
   7   1  11      328.49      313.16    137.96 o 
   9   1  11       36.49        5.04     77.41 o 
  11   1  11        3.03      -48.20     85.77 o 
  13   1  11      133.30       57.44    102.92 o 
  15   1  11       48.02      113.12    133.06 o 
 -30   2  11        6.16      -46.27     75.06 o 
 -28   2  11      285.71      307.28    139.85 o 
 -26   2  11      391.25      388.25     77.71 o 
 -24   2  11      189.26      146.12     57.04 o 
 -22   2  11       34.83       68.42     48.70 o 
 -20   2  11     2040.85     1864.22    100.06 o 
 -18   2  11      178.95      227.57     48.25 o 
 -16   2  11     1427.63     1325.55     77.79 o 
 -14   2  11        6.50      -24.61     30.07 o 
 -12   2  11     1578.48     1405.13     76.53 o 
 -10   2  11      410.69      392.57     52.34 o 
  -8   2  11     1322.12     1464.01     68.63 o 
  -6   2  11     4666.19     4763.12    132.16 o 
  -4   2  11       42.11       -3.03     52.34 o 
  -2   2  11      111.28      154.69     57.54 o 
   0   2  11       24.53       65.33     67.56 o 
   2   2  11     1658.13     1794.47    161.12 o 
   4   2  11        9.18      -13.58     66.00 o 
   6   2  11      818.61      861.75    154.72 o 
   8   2  11      697.55      620.51    131.50 o 
  10   2  11      254.48       78.44     91.00 o 
  12   2  11        9.66       98.64     95.87 o 
  14   2  11     1303.24      845.08    176.16 o 
 -29   3  11       79.00      193.79     83.90 o 
 -27   3  11        9.98       37.22     64.16 o 
 -25   3  11       39.79       29.65     53.15 o 
 -23   3  11     2556.28     2487.85    139.43 o 
 -21   3  11      468.93      397.88     63.41 o 
 -19   3  11     7814.39     7414.46    170.71 o 
 -17   3  11     3220.01     3143.37    128.03 o 
 -15   3  11     3779.02     3858.49    128.79 o 
 -13   3  11     1697.16     1652.88     88.02 o 
 -11   3  11     1312.49     1426.24     94.01 o 
  -9   3  11      351.95      393.45     62.40 o 
  -7   3  11      264.37      355.14     53.75 o 
  -5   3  11       22.77       42.02     53.89 o 
  -3   3  11      809.67      717.93    124.86 o 
  -1   3  11     2457.78     2691.14    198.00 o 
   1   3  11      306.01      343.96     97.67 o 
   3   3  11     3177.39     3247.00    221.97 o 
   5   3  11     1360.68     1109.83    226.89 o 
   7   3  11     1075.53     1035.03    242.17 o 
   9   3  11      145.04      250.15    154.83 o 
  11   3  11      923.65     1150.19    281.39 o 
  13   3  11       47.46      246.27    182.65 o 
 -28   4  11      604.78      569.55    121.45 o 
 -26   4  11       22.40       43.10    100.55 o 
 -24   4  11      203.11      251.01     75.02 o 
 -22   4  11      685.05      737.85    100.00 o 
 -20   4  11     1512.05     1443.58    128.93 o 
 -18   4  11     1400.60     1518.91    125.24 o 
 -16   4  11     5153.97     4910.66    179.93 o 
 -14   4  11     3846.48     3726.96    156.21 o 
 -12   4  11      849.24      958.68     92.21 o 
 -10   4  11       15.94       -2.35     43.68 o 
  -8   4  11      939.02      837.17    111.84 o 
  -6   4  11     2875.71     2980.51    225.88 o 
  -4   4  11       16.16      -53.60     53.60 o 
  -2   4  11    23223.99    21402.01    687.97 o 
   0   4  11     7415.85     7627.27    443.06 o 
   2   4  11     1427.83     1470.96    174.36 o 
   4   4  11      897.11      802.83    325.06 o 
   6   4  11      555.48      513.09    213.32 o 
   8   4  11      502.37      486.94    170.57 o 
  10   4  11      650.30      508.66    227.46 o 
  12   4  11      403.50      271.58    193.37 o 
 -25   5  11      449.72      632.72    107.31 o 
 -23   5  11     3004.53     2756.62    212.78 o 
 -21   5  11       72.49       45.37     67.87 o 
 -19   5  11      823.48      778.95    143.11 o 
 -17   5  11      214.61      209.61     92.16 o 
 -15   5  11     1247.39     1364.70    120.56 o 
 -13   5  11      767.99      673.44     87.14 o 
 -11   5  11     4949.38     4543.10    254.95 o 
  -9   5  11     1312.09     1247.19    107.03 o 
  -7   5  11      529.33      607.13     80.67 o 
  -5   5  11     1137.83     1190.14    127.05 o 
  -3   5  11       99.14      110.49     66.79 o 
  -1   5  11        1.69      -16.40     79.43 o 
   1   5  11      393.26      250.29    109.94 o 
   3   5  11     1000.40     1040.10    173.76 o 
   5   5  11      171.26      258.67    106.66 o 
   7   5  11        8.86      -70.13     70.13 o 
   9   5  11       64.81     -111.51    111.51 o 
  11   5  11       49.05      127.24    179.92 o 
 -24   6  11      148.39      274.07    102.00 o 
 -22   6  11     1917.41     1825.04    187.13 o 
 -20   6  11      109.04      139.68     85.64 o 
 -18   6  11      318.79      302.08     77.65 o 
 -16   6  11      406.80      395.18    119.57 o 
 -14   6  11      394.30      419.56    119.54 o 
 -12   6  11     2206.89     2323.73    170.49 o 
 -10   6  11       11.01      -49.74     49.74 o 
  -8   6  11        5.21       88.00     54.96 o 
  -6   6  11     1433.36     1671.25    157.14 o 
  -4   6  11      770.49      868.33    121.88 o 
  -2   6  11     1397.51     1464.28    146.73 o 
   0   6  11      274.29      110.62    102.67 o 
   2   6  11       48.45      125.54    108.76 o 
   4   6  11       39.02       90.36    100.39 o 
   6   6  11      163.39      262.84    121.41 o 
   8   6  11      332.93      112.65    158.71 o 
 -21   7  11      604.25      842.11    244.98 o 
 -19   7  11     2594.08     2761.57    233.02 o 
 -17   7  11      805.55     1152.14    155.63 o 
 -15   7  11      392.77      449.55    114.57 o 
 -13   7  11      811.27      653.40    121.82 o 
 -11   7  11       79.92      118.41    126.72 o 
  -9   7  11     1146.65     1364.23    147.69 o 
  -7   7  11      576.95      652.57    124.19 o 
  -5   7  11     1634.80     1538.35    162.10 o 
  -3   7  11      296.49      268.44     89.52 o 
  -1   7  11      206.81       64.34     85.77 o 
   1   7  11      319.70      363.73    132.18 o 
   3   7  11      286.26      220.25    131.40 o 
   5   7  11     1845.47     2051.14    345.01 o 
 -18   8  11      898.42     1227.24    213.96 o 
 -16   8  11      951.78     1050.48    161.62 o 
 -14   8  11     2288.89     2462.85    216.81 o 
 -12   8  11     2675.43     2905.63    227.59 o 
 -10   8  11      645.02      393.06    146.88 o 
  -8   8  11      468.30      669.67    169.70 o 
  -6   8  11     1030.42     1034.25    183.70 o 
  -4   8  11      644.51      336.67    321.64 o 
  -2   8  11      639.06      859.25    173.51 o 
   0   8  11      599.79      806.55    262.46 o 
 -30   0  12      862.76      872.22    433.03 o 
 -28   0  12     2536.20     2118.99    241.93 o 
 -26   0  12     4417.99     4531.12    296.93 o 
 -24   0  12    15980.00    14791.39    462.87 o 
 -22   0  12     2956.81     3019.21    220.03 o 
 -20   0  12     5808.52     5419.98    250.14 o 
 -18   0  12     2332.61     2272.96    170.28 o 
 -16   0  12    14402.79    14653.60    287.08 o 
 -14   0  12    19639.85    19483.83    580.14 o 
 -12   0  12    42090.34    42419.55    701.44 o 
 -10   0  12    23819.40    23895.55    457.00 o 
  -8   0  12     1818.13     1672.37    133.95 o 
  -6   0  12    38012.60    36545.61    871.99 o 
  -4   0  12     9863.24     9768.62    440.78 o 
  -2   0  12    10467.50    10628.30    457.43 o 
   0   0  12     5718.64     5368.99    340.91 o 
   2   0  12     3228.43     2801.59    278.65 o 
   4   0  12     9158.14    10152.63    511.47 o 
   6   0  12     3897.15     3931.48    360.97 o 
   8   0  12     2436.05     2985.61    352.08 o 
  10   0  12     1626.38     1922.76    314.23 o 
  12   0  12     1290.17     1258.28    293.48 o 
  14   0  12     1602.02     1886.96    348.89 o 
 -29   1  12     3787.96     4018.85    295.54 o 
 -27   1  12     2342.22     2366.98    208.80 o 
 -25   1  12      504.74      422.13    106.11 o 
 -23   1  12     7480.11     6951.83    305.14 o 
 -21   1  12     5718.56     5422.98    180.30 o 
 -19   1  12    20195.76    19645.09    263.75 o 
 -17   1  12     3245.73     3394.00    109.22 o 
 -15   1  12    10336.27    10076.25    267.25 o 
 -13   1  12    13061.11    13253.77    164.14 o 
 -11   1  12     8638.42     8824.84    137.50 o 
  -9   1  12    10340.78     9589.57    239.09 o 
  -7   1  12    25629.23    26739.36    421.81 o 
  -5   1  12    14717.38    13769.30    383.78 o 
  -3   1  12     8474.17     8737.55    468.95 o 
  -1   1  12     5015.84     4946.77    225.75 o 
   1   1  12     6275.89     6442.29    263.84 o 
   3   1  12     1282.39     1219.92    150.29 o 
   5   1  12     8310.57     8271.12    472.37 o 
   7   1  12     2057.04     1911.23    203.47 o 
   9   1  12      811.86      871.40    154.57 o 
  11   1  12     1929.05     1789.74    223.99 o 
  13   1  12     1286.58     1401.55    422.66 o 
 -30   2  12     1538.85     1724.23    168.97 o 
 -28   2  12     2941.53     2699.02    203.64 o 
 -26   2  12     3788.47     3754.41    177.20 o 
 -24   2  12     4399.69     4505.23    175.35 o 
 -22   2  12     8947.58     9016.60    216.13 o 
 -20   2  12     4879.94     5030.95    142.64 o 
 -18   2  12       13.62       14.40     40.43 o 
 -16   2  12    17623.15    17663.32    237.20 o 
 -14   2  12     5008.42     4752.76    118.16 o 
 -12   2  12    21695.04    21940.86    237.77 o 
 -10   2  12     1077.11     1166.94     79.41 o 
  -8   2  12     1208.43     1138.57    104.97 o 
  -6   2  12     3285.89     2965.24    229.32 o 
  -4   2  12     3984.99     3952.29    169.27 o 
  -2   2  12    13970.02    13092.26    377.76 o 
   0   2  12     4124.44     4082.85    435.65 o 
   2   2  12     4651.16     4801.49    235.36 o 
   4   2  12     1646.91     1832.86    178.83 o 
   6   2  12     1284.16      966.17    148.01 o 
   8   2  12      877.82      873.49    151.81 o 
  10   2  12     2752.58     2830.76    366.56 o 
  12   2  12      699.15     1097.20    201.47 o 
 -29   3  12     5349.79     6236.60    272.04 o 
 -27   3  12      941.10      984.05    107.32 o 
 -25   3  12     1806.22     1964.97    136.56 o 
 -23   3  12     6394.28     6469.39    176.97 o 
 -21   3  12     4505.71     4483.65    145.74 o 
 -19   3  12     2732.70     2938.15    119.36 o 
 -17   3  12    15357.85    15299.39    259.85 o 
 -15   3  12     3141.84     3272.02    122.47 o 
 -13   3  12      250.02      200.50     58.05 o 
 -11   3  12     5825.10     5428.09    168.78 o 
  -9   3  12     4059.63     3975.06    168.97 o 
  -7   3  12     4483.27     4608.47    296.69 o 
  -5   3  12     6057.99     6027.22    269.02 o 
  -3   3  12     7163.51     6632.96    503.38 o 
  -1   3  12     1273.23      888.85    142.40 o 
   1   3  12     2362.63     2380.70    205.31 o 
   3   3  12     8500.10     9232.15    544.08 o 
   5   3  12     6604.10     7443.84    491.63 o 
   7   3  12     2423.96     2501.50    356.64 o 
   9   3  12     1958.69     1699.29    314.45 o 
  11   3  12      421.14      317.65    196.33 o 
 -28   4  12     1105.24     1250.55    143.64 o 
 -26   4  12     3159.80     3099.37    196.60 o 
 -24   4  12     3312.13     3458.41    229.80 o 
 -22   4  12     3841.89     4090.94    172.68 o 
 -20   4  12     3579.94     3359.82    177.93 o 
 -18   4  12     2009.13     1755.63    130.33 o 
 -16   4  12     1892.29     1957.47    129.01 o 
 -14   4  12     7939.99     7997.84    215.87 o 
 -12   4  12     8259.05     8221.75    228.42 o 
 -10   4  12     5710.58     6068.56    215.99 o 
  -8   4  12     2490.24     2777.97    192.50 o 
  -6   4  12     2882.76     3121.43    181.31 o 
  -4   4  12     1586.07     1314.83    164.75 o 
  -2   4  12     8891.79     8708.25    347.55 o 
   0   4  12     6987.77     7130.70    550.35 o 
   2   4  12     3412.76     3286.46    242.50 o 
   4   4  12     1605.96     1479.81    183.66 o 
   6   4  12     1299.78      998.00    257.10 o 
   8   4  12     1391.80     1412.96    287.21 o 
  10   4  12     3253.51     2572.90    263.94 o 
 -27   5  12     3181.44     3203.41    233.36 o 
 -25   5  12     1532.73     1146.41    127.61 o 
 -23   5  12      589.27      606.92    102.97 o 
 -21   5  12     1277.11     1503.28    138.95 o 
 -19   5  12     5162.96     5178.48    288.32 o 
 -17   5  12      946.34     1061.76    113.33 o 
 -15   5  12     5051.07     4812.51    190.57 o 
 -13   5  12     3815.65     3326.31    165.09 o 
 -11   5  12      683.66      965.57     98.67 o 
  -9   5  12     5383.87     5116.17    412.33 o 
  -7   5  12     7581.12     7650.47    258.24 o 
  -5   5  12    12906.42    11940.66    321.43 o 
  -3   5  12      802.63      896.23    154.88 o 
  -1   5  12     7637.23     7031.32    411.82 o 
   1   5  12     1139.00     1268.94    182.51 o 
   3   5  12     1103.65     1294.06    406.69 o 
   5   5  12     2676.95     2725.65    250.73 o 
   7   5  12     3030.34     3318.70    584.79 o 
   9   5  12      420.33      467.01    218.91 o 
 -24   6  12     2031.36     2162.76    206.91 o 
 -22   6  12     1740.30     1941.11    167.09 o 
 -20   6  12      246.93      254.59    108.45 o 
 -18   6  12     3799.67     3977.27    201.08 o 
 -16   6  12      233.24      136.92     66.04 o 
 -14   6  12     3575.18     3590.59    198.60 o 
 -12   6  12     1571.70     1733.07    229.68 o 
 -10   6  12     6241.69     6249.78    253.31 o 
  -8   6  12     2481.61     2103.89    173.61 o 
  -6   6  12     1415.17     1463.02    184.45 o 
  -4   6  12     2826.68     3073.78    252.11 o 
  -2   6  12      208.77      414.08    128.05 o 
   0   6  12     2085.56     2082.29    222.88 o 
   2   6  12     2782.66     3043.69    268.95 o 
   4   6  12     1391.45     1270.44    189.75 o 
   6   6  12      339.70      281.62    186.07 o 
 -21   7  12     3448.77     3780.85    312.46 o 
 -19   7  12     1701.43     1759.01    187.72 o 
 -17   7  12     3613.47     3655.86    242.33 o 
 -15   7  12     1250.40     1112.32    124.14 o 
 -13   7  12     1130.31     1147.42    125.11 o 
 -11   7  12      500.54      366.64    105.68 o 
  -9   7  12     1587.79     1559.83    165.82 o 
  -7   7  12      325.85      335.68    105.32 o 
  -5   7  12      743.38      729.71    128.17 o 
  -3   7  12      445.08      544.92    189.95 o 
  -1   7  12     1199.33     1024.00    185.12 o 
   1   7  12      725.74      633.55    160.80 o 
   3   7  12      705.76      922.39    179.93 o 
 -16   8  12      918.45      878.69    169.23 o 
 -14   8  12     2209.15     2308.19    263.46 o 
 -12   8  12      566.61      682.04    172.40 o 
 -10   8  12      400.68      474.21    153.64 o 
  -8   8  12     1999.38     2355.00    258.21 o 
  -6   8  12       63.14       94.05    149.59 o 
  -4   8  12     1275.60     1072.20    297.58 o 
  -2   8  12      635.40      654.90    244.45 o 
   0   8  12      668.33      329.28    212.07 o 
 -31   1  13      980.53      983.57    140.89 o 
 -29   1  13      253.07      197.95     85.97 o 
 -27   1  13      194.29      172.03    111.15 o 
 -25   1  13      140.12       38.40     61.42 o 
 -23   1  13      991.75      903.35    103.46 o 
 -21   1  13      565.23      711.13     87.08 o 
 -19   1  13     1108.01      960.39     95.92 o 
 -17   1  13      890.10     1119.37     81.12 o 
 -15   1  13       15.55       16.50     38.51 o 
 -13   1  13       84.91       30.51     41.48 o 
 -11   1  13      312.51      267.85     58.54 o 
  -9   1  13       40.93       12.20     69.58 o 
  -7   1  13      329.23      446.80     84.93 o 
  -5   1  13        0.21      -23.57     70.08 o 
  -3   1  13      246.03      125.96     84.95 o 
  -1   1  13      240.81      272.25     95.77 o 
   1   1  13        0.24      -42.30     61.91 o 
   3   1  13       13.24      -42.31     63.61 o 
   5   1  13      181.27      202.23     98.93 o 
   7   1  13      160.97       12.40    147.19 o 
   9   1  13      165.46       88.31     95.21 o 
  11   1  13       10.20      -12.94     90.22 o 
 -30   2  13        2.13        6.61     74.59 o 
 -28   2  13      558.76      626.01    104.33 o 
 -26   2  13      595.55      669.55     89.20 o 
 -24   2  13     1291.61      994.89     95.62 o 
 -22   2  13      495.57      567.61     77.95 o 
 -20   2  13       87.11       46.34     39.97 o 
 -18   2  13     3202.06     3336.78    117.73 o 
 -16   2  13     1088.81     1181.19     74.71 o 
 -14   2  13     4008.93     3899.74    111.37 o 
 -12   2  13       63.76       68.24     49.45 o 
 -10   2  13      228.33      196.52     71.45 o 
  -8   2  13      141.37       82.60     78.65 o 
  -6   2  13      179.00      233.94     70.39 o 
  -4   2  13      360.37      357.07     80.50 o 
  -2   2  13      128.88       49.89     61.72 o 
   0   2  13      381.63      175.80    146.85 o 
   2   2  13      531.29      413.32    105.04 o 
   4   2  13        3.32       36.64     68.36 o 
   6   2  13      264.01       95.53     86.74 o 
   8   2  13      198.69      325.11    117.53 o 
  10   2  13        1.51       12.03     94.76 o 
  12   2  13      120.33      127.26    112.65 o 
 -29   3  13       81.20       81.18     79.86 o 
 -27   3  13       63.11       44.38     84.65 o 
 -25   3  13       11.15       73.49     61.12 o 
 -23   3  13      653.60      477.73    107.04 o 
 -21   3  13     1349.28     1361.42    142.14 o 
 -19   3  13      396.81      366.53     64.65 o 
 -17   3  13     2472.19     2574.36    148.38 o 
 -15   3  13      193.97      225.49     61.88 o 
 -13   3  13      900.85     1008.06    111.01 o 
 -11   3  13      256.07      187.76     69.92 o 
  -9   3  13        2.12      102.49     82.85 o 
  -7   3  13      112.66      128.08     85.25 o 
  -5   3  13     1796.05     1878.23    184.12 o 
  -3   3  13      461.69      388.12    106.35 o 
  -1   3  13      690.19      372.50    112.22 o 
   1   3  13      114.13      115.28     87.32 o 
   3   3  13      239.85      216.35     93.60 o 
   5   3  13     1280.10      692.99    205.23 o 
   7   3  13      272.25      287.78    181.97 o 
   9   3  13        5.83       85.97    140.92 o 
  11   3  13      446.72      236.70    199.98 o 
 -28   4  13      440.16      611.19    229.87 o 
 -26   4  13      186.76      298.62    105.65 o 
 -24   4  13      905.66     1156.37    138.21 o 
 -22   4  13     1154.98     1108.14    106.37 o 
 -20   4  13      599.42      683.21     97.02 o 
 -18   4  13     1120.91     1196.72    114.62 o 
 -16   4  13      229.04       85.92     54.41 o 
 -14   4  13       48.86      -56.34     57.47 o 
 -12   4  13     2092.11     1843.20    145.64 o 
 -10   4  13      129.76       73.07     67.87 o 
  -8   4  13      162.06      143.16     94.21 o 
  -6   4  13     2277.28     2239.61    205.52 o 
  -4   4  13     2300.74     2145.25    209.01 o 
  -2   4  13      115.11       80.51     91.56 o 
   0   4  13     2547.79     2237.38    301.00 o 
   2   4  13     1860.49     1960.65    212.71 o 
   4   4  13      521.44      301.57    115.64 o 
   6   4  13      564.95      522.07    139.79 o 
   8   4  13       35.71       36.05    215.60 o 
  10   4  13       67.25      158.38    121.04 o 
 -25   5  13      391.14      398.81    108.02 o 
 -23   5  13     1021.49     1326.25    140.89 o 
 -21   5  13      541.36      541.00     95.90 o 
 -19   5  13     1058.97      938.17    109.63 o 
 -17   5  13      745.20      713.43     98.57 o 
 -15   5  13     2178.39     2333.15    172.20 o 
 -13   5  13      690.63      680.25    224.51 o 
 -11   5  13      710.62      853.70    159.21 o 
  -9   5  13      623.96      655.17    109.15 o 
  -7   5  13      214.71       48.15     93.98 o 
  -5   5  13     2659.96     2888.41    379.10 o 
  -3   5  13     4611.46     4123.74    281.93 o 
  -1   5  13        2.41      -73.86     83.27 o 
   1   5  13      191.51      233.11    112.58 o 
   3   5  13      386.29      533.08    297.92 o 
   5   5  13      666.05      860.64    166.30 o 
   7   5  13      363.61      167.63    121.94 o 
 -24   6  13       58.32       85.94     84.40 o 
 -22   6  13      250.42      242.61     87.85 o 
 -20   6  13     2252.04     2227.71    170.36 o 
 -18   6  13      210.04      148.09     87.51 o 
 -16   6  13     1744.71     1819.07    192.51 o 
 -14   6  13     1395.03     1488.13    156.97 o 
 -12   6  13      820.17     1098.13    137.67 o 
 -10   6  13     2125.79     2323.13    182.31 o 
  -8   6  13     2415.85     2326.50    234.53 o 
  -6   6  13      472.97      246.02    129.46 o 
  -4   6  13      117.22      435.03    129.05 o 
  -2   6  13      505.44      484.19    140.18 o 
   0   6  13       16.08      -52.96     93.83 o 
   2   6  13      872.57     1012.09    182.77 o 
   4   6  13       37.27      -71.78    106.16 o 
   6   6  13      165.04      -83.23    120.40 o 
 -21   7  13      234.39      203.75    106.61 o 
 -19   7  13     2595.26     2205.43    175.68 o 
 -17   7  13      194.39      355.84    106.39 o 
 -15   7  13     1888.33     1657.84    173.60 o 
 -13   7  13     1194.87     1025.08    217.97 o 
 -11   7  13      521.90      675.03    125.54 o 
  -9   7  13      166.80      178.15     88.82 o 
  -7   7  13      858.66      976.45    176.14 o 
  -5   7  13     1763.83     1845.86    385.83 o 
  -3   7  13      353.71      445.86    149.11 o 
  -1   7  13      185.76       69.05    118.67 o 
   1   7  13      419.67      593.30    166.85 o 
   3   7  13       90.18       94.55    127.76 o 
 -16   8  13      467.56      469.49    169.77 o 
 -14   8  13      693.15      536.98    161.03 o 
 -12   8  13      642.93      820.67    179.63 o 
 -10   8  13      818.04      912.18    188.50 o 
  -8   8  13       12.29      115.16    190.86 o 
  -6   8  13     1486.89     1990.48    371.69 o 
  -4   8  13      199.71      -39.45    199.30 o 
  -2   8  13      913.50      692.07    275.69 o 
 -30   0  14      388.86      261.77    125.89 o 
 -28   0  14      492.88      451.42    132.94 o 
 -26   0  14     1235.38     1289.32    184.16 o 
 -24   0  14     3072.82     2988.15    542.26 o 
 -22   0  14     4168.51     4025.23    463.36 o 
 -20   0  14     1445.08     1341.26    155.67 o 
 -18   0  14       25.11       29.46     70.12 o 
 -16   0  14     2807.27     2906.90    189.50 o 
 -14   0  14    19198.11    18584.05    430.28 o 
 -12   0  14    17367.53    17283.72    411.86 o 
 -10   0  14    14975.68    15649.68    391.94 o 
  -8   0  14     4305.60     4354.25    320.38 o 
  -6   0  14    12329.57    12454.14    536.33 o 
  -4   0  14     3678.25     3533.57    311.95 o 
  -2   0  14    10052.96     9146.78    463.59 o 
   0   0  14     1684.50     1815.81    252.20 o 
   2   0  14     6065.49     5203.21    377.16 o 
   4   0  14     2099.79     2002.57    293.48 o 
   6   0  14     1727.53     2252.95    320.61 o 
   8   0  14     4410.02     4904.03    474.08 o 
  10   0  14      705.27      588.55    215.03 o 
 -31   1  14     3429.91     3698.02    227.97 o 
 -29   1  14     2720.50     2942.84    217.79 o 
 -27   1  14     1453.11     1516.04    143.26 o 
 -25   1  14     1845.21     1610.68    261.26 o 
 -23   1  14     4080.42     4112.26    178.99 o 
 -21   1  14     2104.77     2320.90    134.81 o 
 -19   1  14    10572.06    10346.04    210.33 o 
 -17   1  14     2597.46     2563.18    174.00 o 
 -15   1  14    12837.18    13458.09    311.85 o 
 -13   1  14     3925.52     4183.24    180.14 o 
 -11   1  14     2781.03     2964.88    128.59 o 
  -9   1  14     8100.09     7907.35    353.46 o 
  -7   1  14     8057.85     7680.53    353.44 o 
  -5   1  14    10666.91     9949.91    334.36 o 
  -3   1  14     4553.62     4048.47    315.82 o 
  -1   1  14     2214.83     2065.93    182.15 o 
   1   1  14     4698.89     4745.66    250.20 o 
   3   1  14     3755.63     3507.69    244.43 o 
   5   1  14     4467.10     4194.92    277.08 o 
   7   1  14     2989.83     2575.02    288.69 o 
   9   1  14      314.89      378.57    131.61 o 
  11   1  14     1894.12     2047.89    258.68 o 
 -30   2  14     3667.20     3629.34    221.35 o 
 -28   2  14     3099.43     3422.34    214.92 o 
 -26   2  14     6889.18     6609.55    233.45 o 
 -24   2  14     8459.01     8200.47    217.41 o 
 -22   2  14     5696.64     5849.46    175.37 o 
 -20   2  14     8092.86     8275.18    180.32 o 
 -18   2  14     3282.81     3031.00    113.63 o 
 -16   2  14    12947.16    13125.65    230.30 o 
 -14   2  14     7049.18     7493.63    278.48 o 
 -12   2  14     2087.91     2276.63    148.27 o 
 -10   2  14     1497.49     1633.74    128.81 o 
  -8   2  14     1251.89     1555.36    128.55 o 
  -6   2  14     6733.32     6676.95    224.60 o 
  -4   2  14     4665.96     4519.14    194.93 o 
  -2   2  14    10817.35    10181.52    284.65 o 
   0   2  14      705.21      654.90    212.98 o 
   2   2  14     5243.15     4754.18    260.99 o 
   4   2  14     1516.75     1355.82    194.62 o 
   6   2  14     2585.90     2643.72    359.83 o 
   8   2  14      709.41      637.50    327.57 o 
  10   2  14     1287.25      787.39    252.20 o 
 -29   3  14     1081.91      967.92    128.89 o 
 -27   3  14     2582.79     2698.73    194.33 o 
 -25   3  14     5486.83     5625.98    218.64 o 
 -23   3  14     9497.93     8989.52    231.67 o 
 -21   3  14     9091.53     8780.03    216.70 o 
 -19   3  14     4140.82     3973.45    171.80 o 
 -17   3  14     1266.91     1082.27    104.63 o 
 -15   3  14     3268.57     3768.86    369.29 o 
 -13   3  14     5912.96     6011.77    290.30 o 
 -11   3  14     8492.49     8944.08    343.54 o 
  -9   3  14     8054.98     8512.82    728.33 o 
  -7   3  14     3878.38     3479.72    239.20 o 
  -5   3  14     2136.13     2558.04    316.28 o 
  -3   3  14     4464.64     4415.88    348.43 o 
  -1   3  14      314.67      122.55    138.30 o 
   1   3  14     4686.11     4860.25    291.68 o 
   3   3  14     2193.05     2247.27    227.30 o 
   5   3  14      854.07      590.91    138.56 o 
   7   3  14      513.05      364.17    182.20 o 
   9   3  14      560.41     1057.38    273.41 o 
 -28   4  14     1804.49     1959.43    170.98 o 
 -26   4  14     2240.73     2529.57    179.39 o 
 -24   4  14     1376.07     1598.66    130.10 o 
 -22   4  14      586.72      673.35     84.09 o 
 -20   4  14     1255.60     1189.73    117.93 o 
 -18   4  14     6646.62     6622.10    221.64 o 
 -16   4  14     8254.62     7589.99    265.46 o 
 -14   4  14     4549.13     4809.05    216.69 o 
 -12   4  14     5778.25     5790.16    297.38 o 
 -10   4  14     2505.39     2938.14    233.20 o 
  -8   4  14     4148.92     4421.90    280.56 o 
  -6   4  14     5597.20     5317.38    294.66 o 
  -4   4  14     5571.57     5789.83    363.25 o 
  -2   4  14      516.28      581.44    133.03 o 
   0   4  14     1646.13     1819.22    213.47 o 
   2   4  14      930.29      867.86    163.41 o 
   4   4  14      650.95      392.69    207.28 o 
   6   4  14      610.26      590.90    147.46 o 
   8   4  14      951.23      735.26    229.29 o 
 -25   5  14      438.19      476.38     93.81 o 
 -23   5  14     2867.24     2445.27    175.78 o 
 -21   5  14     2261.08     2217.87    163.57 o 
 -19   5  14     1659.49     1794.74    142.69 o 
 -17   5  14     5657.58     5813.17    254.34 o 
 -15   5  14     1708.33     2091.28    174.61 o 
 -13   5  14     4269.71     4147.14    219.35 o 
 -11   5  14     1896.09     1971.03    218.95 o 
  -9   5  14     3721.09     3887.93    274.57 o 
  -7   5  14     2171.86     2306.34    341.36 o 
  -5   5  14     1065.97      967.10    354.36 o 
  -3   5  14     1751.68     2088.75    299.06 o 
  -1   5  14     2156.78     1824.10    219.06 o 
   1   5  14      813.78      816.67    170.81 o 
   3   5  14     1006.12     1002.15    178.90 o 
   5   5  14     1342.65     1274.28    209.27 o 
   7   5  14      851.87      605.33    269.99 o 
 -24   6  14     2388.77     2536.88    192.47 o 
 -22   6  14     1529.41     1314.11    141.05 o 
 -20   6  14     3704.84     3723.90    294.66 o 
 -18   6  14      364.23      281.43    104.50 o 
 -16   6  14     1246.53     1105.44    148.28 o 
 -14   6  14     2313.09     2573.25    198.40 o 
 -12   6  14     1267.15     1553.70    161.86 o 
 -10   6  14     1965.94     2134.06    235.57 o 
  -8   6  14     1906.76     2002.15    229.89 o 
  -6   6  14      681.16      909.35    167.63 o 
  -4   6  14      476.29      602.26    152.48 o 
  -2   6  14      833.70      808.17    344.21 o 
   0   6  14     3150.59     3510.94    319.70 o 
   2   6  14      363.33      433.28    147.94 o 
   4   6  14     2836.58     2742.86    285.01 o 
 -21   7  14     1322.45     1639.23    210.17 o 
 -19   7  14     1725.87     1874.79    194.86 o 
 -17   7  14     1965.66     2086.08    198.13 o 
 -15   7  14      361.57      426.87    170.86 o 
 -13   7  14      745.70      798.68    134.24 o 
 -11   7  14      722.23      681.40    168.77 o 
  -9   7  14      316.71      630.80    170.87 o 
  -7   7  14     3811.74     3832.75    310.97 o 
  -5   7  14      828.33      914.32    190.89 o 
  -3   7  14      643.91     1099.72    199.94 o 
  -1   7  14     1836.48     2216.17    263.35 o 
   1   7  14      609.97      747.84    355.39 o 
 -14   8  14      305.34      383.66    150.74 o 
 -12   8  14      797.44      682.72    275.69 o 
 -10   8  14     1108.85     1638.63    353.45 o 
  -8   8  14      925.12      911.67    282.99 o 
  -6   8  14      234.55      103.53    205.23 o 
 -31   1  15      208.83      307.72     97.50 o 
 -29   1  15        7.52        3.95     75.02 o 
 -27   1  15        7.54       70.92     69.31 o 
 -25   1  15      143.36      115.37     62.61 o 
 -23   1  15      152.27       81.37     62.16 o 
 -21   1  15        2.65      -42.52     42.52 o 
 -19   1  15     5176.47     5109.84    202.35 o 
 -17   1  15      555.66      647.36    100.66 o 
 -15   1  15     5546.48     5373.11    209.21 o 
 -13   1  15     4112.30     4001.80    152.62 o 
 -11   1  15      309.54      283.74     72.28 o 
  -9   1  15     1124.93     1353.12    135.23 o 
  -7   1  15     2385.56     2150.53    162.26 o 
  -5   1  15      395.90      507.29    163.38 o 
  -3   1  15      127.71      160.36     91.44 o 
  -1   1  15       92.75       91.11     78.76 o 
   1   1  15      274.91       42.40    116.30 o 
   3   1  15        2.11       15.03     91.67 o 
   5   1  15       30.19      114.46     95.85 o 
   7   1  15       85.65      118.53    100.46 o 
   9   1  15      122.84       27.95    144.34 o 
 -30   2  15       38.85       35.97     86.53 o 
 -28   2  15      110.98       80.26     74.94 o 
 -26   2  15       48.02       35.05     64.31 o 
 -24   2  15     1827.67     1767.63    120.96 o 
 -22   2  15      222.57      207.68     60.07 o 
 -20   2  15     3992.01     4065.07    160.83 o 
 -18   2  15      912.04      815.82    119.38 o 
 -16   2  15     1891.16     2233.40    157.09 o 
 -14   2  15      599.23      673.52    136.50 o 
 -12   2  15      948.06     1023.51    116.19 o 
 -10   2  15     1124.77     1280.00    192.54 o 
  -8   2  15      737.19      825.20    122.82 o 
  -6   2  15      564.23      532.87     98.47 o 
  -4   2  15     1053.91     1031.87    123.06 o 
  -2   2  15     2203.72     2206.97    184.21 o 
   0   2  15      423.82      235.35     97.69 o 
   2   2  15       11.29       60.23    151.75 o 
   4   2  15      850.17      853.28    154.74 o 
   6   2  15        7.36       57.69    154.15 o 
   8   2  15       69.51     -120.40    148.22 o 
 -29   3  15     1028.95     1148.77    227.86 o 
 -27   3  15       92.61       14.70     77.45 o 
 -25   3  15      139.25      157.19     71.06 o 
 -23   3  15      896.03      960.28     99.83 o 
 -21   3  15      196.07      213.76     78.79 o 
 -19   3  15       11.36      -62.50     73.69 o 
 -17   3  15      210.57      166.38    101.18 o 
 -15   3  15       78.19      -21.28     81.61 o 
 -13   3  15       61.77       60.33     88.24 o 
 -11   3  15      148.70       96.10     91.12 o 
  -9   3  15      192.26      138.45    160.42 o 
  -7   3  15     1449.51     1299.93    176.17 o 
  -5   3  15      545.05      514.56    129.57 o 
  -3   3  15     5216.44     4785.89    500.41 o 
  -1   3  15     1384.86     1287.35    322.55 o 
   1   3  15     1520.62     1615.10    203.24 o 
   3   3  15       29.24      -80.70     80.70 o 
   5   3  15      306.04      411.94    126.58 o 
   7   3  15        9.23       -1.92     96.21 o 
 -28   4  15       60.76       98.71     77.36 o 
 -26   4  15      303.94      323.21     85.60 o 
 -24   4  15     1314.42     1161.73    110.99 o 
 -22   4  15       51.50       69.64     66.78 o 
 -20   4  15      274.67      157.44     90.15 o 
 -18   4  15      456.64      321.73     94.52 o 
 -16   4  15     1109.84     1154.67    176.21 o 
 -14   4  15       17.66      -79.07     79.07 o 
 -12   4  15     2778.61     2666.73    238.19 o 
 -10   4  15       16.92      -56.85     82.01 o 
  -8   4  15       12.87       48.24     91.61 o 
  -6   4  15      342.20      442.19    129.43 o 
  -4   4  15     1193.57      971.77    167.50 o 
  -2   4  15       15.48      -26.54    115.95 o 
   0   4  15     1056.47      820.21    166.21 o 
   2   4  15     1190.21      904.94    167.80 o 
   4   4  15       58.20       49.08    100.52 o 
   6   4  15        1.18       91.06    107.18 o 
 -25   5  15        1.20      -12.57     65.92 o 
 -23   5  15     1519.74     1294.52    191.93 o 
 -21   5  15       83.29      105.14     87.25 o 
 -19   5  15     1785.43     1915.46    179.55 o 
 -17   5  15      851.14      867.47    180.33 o 
 -15   5  15      332.72      392.91    134.87 o 
 -13   5  15     1443.33     1314.93    192.32 o 
 -11   5  15        4.23      137.93    112.25 o 
  -9   5  15      713.01      824.68    163.70 o 
  -7   5  15     2015.00     1766.62    219.16 o 
  -5   5  15        5.13      -16.70     93.89 o 
  -3   5  15     1213.97     1319.51    199.90 o 
  -1   5  15      916.77      821.56    170.94 o 
   1   5  15      134.33      292.63    130.30 o 
   3   5  15      211.07      221.64    127.88 o 
   5   5  15     1059.44      876.67    227.57 o 
 -24   6  15     3459.27     4115.88    306.93 o 
 -22   6  15        5.04       39.46     86.43 o 
 -20   6  15      530.92      439.90    122.60 o 
 -18   6  15       86.60       42.82     86.58 o 
 -16   6  15     1332.18     1131.16    149.67 o 
 -14   6  15     1047.32      661.79    161.90 o 
 -12   6  15     1335.49     1414.45    431.32 o 
 -10   6  15      246.77      138.38    122.60 o 
  -8   6  15       38.58      -19.03     96.53 o 
  -6   6  15     1376.15     1639.62    225.47 o 
  -4   6  15       55.10      -97.14     99.17 o 
  -2   6  15     1585.37     1409.97    215.14 o 
   0   6  15       71.67      -32.52    111.43 o 
   2   6  15      378.77      277.97    149.48 o 
 -19   7  15      834.40      960.35    162.61 o 
 -17   7  15      153.63      178.46    103.35 o 
 -15   7  15      513.54      641.86    162.17 o 
 -13   7  15      438.29      254.46    133.09 o 
 -11   7  15       27.73      100.51    124.81 o 
  -9   7  15       41.71       22.65    122.53 o 
  -7   7  15     1497.91     1601.13    236.84 o 
  -5   7  15      422.54      384.86    161.30 o 
  -3   7  15      587.50      673.82    177.02 o 
  -1   7  15      976.37     1197.52    222.18 o 
 -30   0  16     1206.41     1221.16    197.28 o 
 -28   0  16     2189.10     2549.68    251.97 o 
 -26   0  16     2064.09     1905.62    313.31 o 
 -24   0  16     4247.29     4040.75    260.79 o 
 -22   0  16     8819.38     8083.93    493.46 o 
 -20   0  16    15163.09    13762.81    620.93 o 
 -18   0  16      676.30      926.03    207.51 o 
 -16   0  16     6493.69     6773.82    286.54 o 
 -14   0  16      880.80      898.12    289.03 o 
 -12   0  16     2243.96     2413.74    190.25 o 
 -10   0  16     1491.61     1590.45    166.00 o 
  -8   0  16     6545.92     7125.74    430.07 o 
  -6   0  16      725.79      908.93    208.42 o 
  -4   0  16       16.34      116.52    124.50 o 
  -2   0  16     2274.14     2709.01    315.37 o 
   0   0  16     2657.27     2128.90    298.49 o 
   2   0  16     1873.07     1507.51    269.08 o 
   4   0  16     4709.25     3967.97    412.96 o 
   6   0  16     1908.11     2126.84    338.85 o 
   8   0  16      247.91       60.43    171.71 o 
 -29   1  16     3537.08     3907.10    214.71 o 
 -27   1  16     3274.29     3189.05    187.26 o 
 -25   1  16     4422.10     4703.28    200.08 o 
 -23   1  16     3208.67     3158.41    255.77 o 
 -21   1  16     2884.63     2949.69    235.85 o 
 -19   1  16      222.50      480.69    113.83 o 
 -17   1  16    15846.88    15922.38    544.81 o 
 -15   1  16     6588.61     6794.85    271.00 o 
 -13   1  16     6433.30     6532.46    235.89 o 
 -11   1  16     1955.19     1999.64    123.69 o 
  -9   1  16      105.70       91.63     67.12 o 
  -7   1  16     4628.86     4936.84    207.42 o 
  -5   1  16     3649.08     3938.97    247.27 o 
  -3   1  16     6431.88     6196.76    294.10 o 
  -1   1  16     1183.29      970.82    249.92 o 
   1   1  16     1205.27     1049.67    162.33 o 
   3   1  16     1943.91     1926.03    247.53 o 
   5   1  16     1581.40     1677.22    215.10 o 
   7   1  16      843.57      970.25    187.01 o 
 -30   2  16     4557.30     4723.76    291.42 o 
 -28   2  16      854.34     1137.28    197.90 o 
 -26   2  16      922.75     1205.47    169.84 o 
 -24   2  16     7983.97     7707.52    309.94 o 
 -22   2  16     2498.86     2513.11    179.88 o 
 -20   2  16     4159.64     4319.33    237.55 o 
 -18   2  16     8564.13     8574.65    275.12 o 
 -16   2  16     2562.25     2350.66    163.36 o 
 -14   2  16     3893.39     4200.86    201.21 o 
 -12   2  16     7880.47     7921.53    257.57 o 
 -10   2  16     9006.99     8780.25    271.07 o 
  -8   2  16     6105.37     6467.28    340.63 o 
  -6   2  16    10267.68     9842.51    443.74 o 
  -4   2  16     4845.29     4215.67    207.51 o 
  -2   2  16      374.37      266.84     82.52 o 
   0   2  16     3538.95     3342.25    385.37 o 
   2   2  16     1650.15     1673.52    303.74 o 
   4   2  16     2309.79     1769.75    334.29 o 
   6   2  16      307.65      436.91    211.38 o 
 -29   3  16     1135.81     1020.04    167.71 o 
 -27   3  16     6205.98     6706.32    245.52 o 
 -25   3  16     3765.52     3995.79    297.46 o 
 -23   3  16     4569.40     4758.16    246.48 o 
 -21   3  16     1492.60     1609.59    208.58 o 
 -19   3  16     3320.06     3298.15    558.79 o 
 -17   3  16     2490.72     2750.56    241.00 o 
 -15   3  16     3897.09     3666.34    259.75 o 
 -13   3  16    13015.75    12640.03    434.32 o 
 -11   3  16     2079.78     1903.55    205.63 o 
  -9   3  16     3929.95     3742.08    263.44 o 
  -7   3  16     5725.52     5413.80    301.56 o 
  -5   3  16     4491.64     4904.80    301.14 o 
  -3   3  16     2296.74     2016.06    223.64 o 
  -1   3  16     4893.71     4754.87    425.51 o 
   1   3  16     2506.27     2681.87    255.51 o 
   3   3  16      197.31       94.86    106.63 o 
   5   3  16     1266.27      982.24    184.35 o 
 -28   4  16      648.93      522.96    121.01 o 
 -26   4  16      976.16     1128.25    194.88 o 
 -24   4  16     1941.97     2057.40    191.05 o 
 -22   4  16     2915.21     3397.12    226.64 o 
 -20   4  16     2966.45     3257.23    280.24 o 
 -18   4  16     3118.05     3218.55    376.94 o 
 -16   4  16     4493.97     4949.16    366.22 o 
 -14   4  16     1286.68     1252.42    188.14 o 
 -12   4  16     2057.38     1944.89    215.71 o 
 -10   4  16     2830.17     2266.04    291.08 o 
  -8   4  16     1720.26     1897.82    218.87 o 
  -6   4  16     3013.12     2792.11    257.73 o 
  -4   4  16     2214.31     2477.23    254.04 o 
  -2   4  16      803.49      831.60    161.17 o 
   0   4  16     1402.41     1415.71    211.90 o 
   2   4  16     2637.60     2590.68    528.23 o 
   4   4  16     1851.97     2026.38    330.30 o 
 -25   5  16      702.91      880.39    145.16 o 
 -23   5  16      465.07      316.21    112.93 o 
 -21   5  16     1588.21     1748.58    274.42 o 
 -19   5  16     1557.42     1673.10    227.25 o 
 -17   5  16     2963.83     3478.58    293.88 o 
 -15   5  16     4456.22     4808.83    450.70 o 
 -13   5  16      413.17      714.68    158.21 o 
 -11   5  16     3153.76     2672.63    258.09 o 
  -9   5  16     1374.66     1570.63    216.57 o 
  -7   5  16      793.82     1065.31    183.42 o 
  -5   5  16      798.79      945.09    173.96 o 
  -3   5  16     3010.48     2582.26    343.07 o 
  -1   5  16      412.05      468.60    149.96 o 
   1   5  16     1209.18      982.07    201.59 o 
   3   5  16      884.92      591.98    170.58 o 
 -22   6  16     2185.53     2658.96    246.94 o 
 -20   6  16     2258.08     2069.52    288.23 o 
 -18   6  16      270.32      321.31    314.11 o 
 -16   6  16     1050.18     1167.64    332.81 o 
 -14   6  16     1856.08     2013.08    244.17 o 
 -12   6  16     1135.67     1208.35    198.81 o 
 -10   6  16     2550.55     2838.19    278.85 o 
  -8   6  16     2759.69     3098.98    430.75 o 
  -6   6  16     1594.88     1477.99    224.62 o 
  -4   6  16       12.40      254.08    201.58 o 
  -2   6  16     2185.10     1859.04    248.55 o 
   0   6  16      309.28      443.21    158.74 o 
 -19   7  16     2633.19     2225.17    268.05 o 
 -17   7  16      372.62      328.73    140.60 o 
 -15   7  16     2126.64     1937.80    250.76 o 
 -13   7  16      664.01      621.97    177.91 o 
 -11   7  16      649.73      496.17    171.03 o 
  -9   7  16      974.45      967.98    301.80 o 
  -7   7  16      254.87      106.83    243.99 o 
  -5   7  16     1661.54     1343.36    239.32 o 
 -29   1  17      227.90      235.01    164.11 o 
 -27   1  17       10.47       26.34     96.99 o 
 -25   1  17       71.76      -69.89     75.22 o 
 -23   1  17      506.21      465.61    180.94 o 
 -21   1  17       48.02      265.64    103.82 o 
 -19   1  17     1605.00     1737.49    193.87 o 
 -17   1  17     2065.58     1996.01    211.51 o 
 -15   1  17     2473.42     2559.45    172.08 o 
 -13   1  17        0.76      -10.78     60.30 o 
 -11   1  17      204.78      161.36     57.65 o 
  -9   1  17       30.07      -29.22     61.25 o 
  -7   1  17      160.04      107.03     66.31 o 
  -5   1  17     1476.89     1404.77    178.68 o 
  -3   1  17     1397.76     1383.96    311.26 o 
  -1   1  17      527.04      505.94    132.85 o 
   1   1  17      134.25      188.12    129.41 o 
   3   1  17        0.36      -20.77     90.86 o 
   5   1  17       59.73      -94.74     94.74 o 
 -30   2  17       16.22       45.30    116.63 o 
 -28   2  17      116.43      148.25     92.39 o 
 -26   2  17       73.09       93.91    101.12 o 
 -24   2  17        0.41      -52.61     81.63 o 
 -22   2  17      791.34      975.59    205.80 o 
 -20   2  17      457.93      509.28    101.04 o 
 -18   2  17      266.04       89.18     71.72 o 
 -16   2  17       50.05      -22.76     63.53 o 
 -14   2  17      243.49      228.70    111.04 o 
 -12   2  17      179.37       65.23     73.39 o 
 -10   2  17      874.00     1215.29    214.24 o 
  -8   2  17      701.69      635.75    190.18 o 
  -6   2  17     1560.09     1401.70    196.68 o 
  -4   2  17       25.86      -39.91     70.09 o 
  -2   2  17        0.69       43.93     84.31 o 
   0   2  17      117.16      -83.92    133.63 o 
   2   2  17     1160.64      696.63    215.03 o 
   4   2  17      362.81      455.38    207.28 o 
   6   2  17      212.29      586.72    230.77 o 
 -29   3  17      139.18      227.24    139.06 o 
 -27   3  17      128.17      165.89    108.45 o 
 -25   3  17      579.35      671.55    215.49 o 
 -23   3  17       24.35      -41.30     88.49 o 
 -21   3  17       10.19        9.81    125.19 o 
 -19   3  17      111.18      120.57    151.18 o 
 -17   3  17       18.12       54.30     97.68 o 
 -15   3  17      868.94      650.84    141.35 o 
 -13   3  17      234.33      310.73    121.41 o 
 -11   3  17      110.90      283.70    113.87 o 
  -9   3  17       49.54       -6.82     79.24 o 
  -7   3  17       84.95       13.79    144.23 o 
  -5   3  17      166.73      255.57    134.65 o 
  -3   3  17      289.85      248.25    120.69 o 
  -1   3  17        5.43      -77.18     77.18 o 
   1   3  17       73.36       -0.44    106.21 o 
   3   3  17       39.11      -37.18    105.72 o 
   5   3  17      125.84      153.36    112.47 o 
 -26   4  17       30.01      172.27    112.04 o 
 -24   4  17       91.63       63.93    122.82 o 
 -22   4  17        2.71        0.61     94.71 o 
 -20   4  17        1.06       67.65    123.59 o 
 -18   4  17        1.02      -39.46     93.64 o 
 -16   4  17      866.14      887.61    170.20 o 
 -14   4  17     1025.00     1198.90    186.43 o 
 -12   4  17       15.07       45.28    101.65 o 
 -10   4  17       13.38       84.90    108.62 o 
  -8   4  17      136.65      282.63    122.59 o 
  -6   4  17      784.79      864.74    167.08 o 
  -4   4  17       37.46      322.13    126.04 o 
  -2   4  17      544.89      282.67    137.71 o 
   0   4  17        1.87      139.56    129.69 o 
   2   4  17       13.18      163.50    133.99 o 
 -25   5  17      887.04      784.14    189.31 o 
 -23   5  17      663.94      702.40    276.83 o 
 -21   5  17      537.27      519.29    150.19 o 
 -19   5  17     1022.81      831.81    560.73 o 
 -17   5  17      243.18      332.33    143.75 o 
 -15   5  17      102.55      -72.49    100.79 o 
 -13   5  17      681.64      557.06    150.19 o 
 -11   5  17      628.21      990.37    179.50 o 
  -9   5  17      640.92      621.73    162.27 o 
  -7   5  17      861.55      573.82    159.50 o 
  -5   5  17     1086.36     1057.44    196.55 o 
  -3   5  17      246.81      183.53    255.85 o 
  -1   5  17       47.69      -57.56    148.45 o 
   1   5  17      928.13      747.30    212.41 o 
 -22   6  17     1688.66     1941.46    264.65 o 
 -20   6  17      486.97      655.17    171.94 o 
 -18   6  17     1085.56      894.45    277.51 o 
 -16   6  17     2081.44     2040.52    256.24 o 
 -14   6  17      455.76      695.13    176.60 o 
 -12   6  17      701.10      606.80    167.37 o 
 -10   6  17      659.87      683.78    177.94 o 
  -8   6  17       62.92       80.41    121.61 o 
  -6   6  17      626.01      764.31    188.93 o 
  -4   6  17      737.85      649.82    180.96 o 
  -2   6  17       25.41       67.90    158.03 o 
 -15   7  17     1548.66     1583.46    508.97 o 
 -13   7  17       70.27      -24.61    209.90 o 
 -11   7  17       74.77       98.53    317.42 o 
  -9   7  17      159.33       95.56    136.10 o 
 -30   0  18     2415.57     2330.93    385.83 o 
 -28   0  18      811.32      442.61    217.09 o 
 -26   0  18     3799.61     4671.67    454.92 o 
 -24   0  18     9217.27     9077.23    550.47 o 
 -22   0  18     1211.06     1500.22    276.83 o 
 -20   0  18    11738.51    12321.65    607.47 o 
 -18   0  18     1375.20     1527.35    277.51 o 
 -16   0  18    11470.06    11064.98    575.78 o 
 -14   0  18     2085.72     2202.22    198.43 o 
 -12   0  18      978.49      985.83    149.30 o 
 -10   0  18     2959.05     3072.64    325.40 o 
  -8   0  18     3831.98     3786.91    360.97 o 
  -6   0  18     3252.34     2937.04    345.47 o 
  -4   0  18      613.16      726.28    213.44 o 
  -2   0  18      699.67      882.25    236.70 o 
   0   0  18        9.35     -119.03    119.03 o 
   2   0  18     1091.88     1007.44    252.20 o 
   4   0  18      845.65     1002.65    273.41 o 
 -29   1  18     1961.83     2010.48    641.79 o 
 -27   1  18     2489.90     2494.89    260.94 o 
 -25   1  18     3855.35     3766.11    289.31 o 
 -23   1  18     3859.12     3439.34    295.41 o 
 -21   1  18     3400.19     3857.35    274.74 o 
 -19   1  18     2547.94     2437.03    226.88 o 
 -17   1  18     4666.79     4631.83    224.05 o 
 -15   1  18     7142.93     7266.67    262.12 o 
 -13   1  18     3977.39     3859.48    266.20 o 
 -11   1  18     2246.74     2512.05    167.33 o 
  -9   1  18     1890.18     2124.77    171.07 o 
  -7   1  18     3172.45     3206.72    201.09 o 
  -5   1  18      489.62      647.31    138.74 o 
  -3   1  18     6273.56     5887.51    311.28 o 
  -1   1  18       88.32      -61.25    129.98 o 
   1   1  18     3207.16     3990.62    300.81 o 
   3   1  18      528.32      556.82    200.44 o 
 -28   2  18     1646.64     2182.03    371.23 o 
 -26   2  18     2536.97     2642.88    393.81 o 
 -24   2  18     3456.15     3191.98    418.44 o 
 -22   2  18     2380.29     2899.64    381.27 o 
 -20   2  18     3483.65     3615.88    271.68 o 
 -18   2  18      814.74      860.97    164.68 o 
 -16   2  18     4227.04     5169.11    299.81 o 
 -14   2  18     3306.83     3625.42    265.35 o 
 -12   2  18     4409.67     4578.66    288.57 o 
 -10   2  18     4888.87     5108.47    471.34 o 
  -8   2  18     2818.55     2826.44    245.12 o 
  -6   2  18     3462.10     3467.42    421.97 o 
  -4   2  18     3216.05     3194.79    265.21 o 
  -2   2  18      832.06      994.34    171.10 o 
   0   2  18     4170.40     3629.37    293.13 o 
   2   2  18     1911.53     2400.03    393.13 o 
   4   2  18     1161.68     1938.72    350.71 o 
 -27   3  18     2831.59     3182.17    446.03 o 
 -25   3  18     1695.34     2187.27    366.67 o 
 -23   3  18     1113.50     1130.35    269.08 o 
 -21   3  18      612.84      529.23    149.47 o 
 -19   3  18     2856.64     2954.88    516.72 o 
 -17   3  18     5744.74     6040.92    352.08 o 
 -15   3  18     2686.19     2807.84    252.87 o 
 -13   3  18     2718.93     2792.61    256.77 o 
 -11   3  18      892.43     1043.39    287.66 o 
  -9   3  18     3114.67     3183.28    269.94 o 
  -7   3  18     5299.94     5656.69    339.68 o 
  -5   3  18     3990.13     3581.95    625.03 o 
  -3   3  18     1063.99     1123.98    208.08 o 
  -1   3  18      607.35      906.77    259.27 o 
   1   3  18     1029.39     1062.05    476.24 o 
   3   3  18      480.45      549.06    195.08 o 
 -26   4  18      642.46      530.40    203.18 o 
 -24   4  18     3082.60     3368.79    555.71 o 
 -22   4  18     1967.64     2027.86    653.99 o 
 -20   4  18     2558.87     3236.12    293.62 o 
 -18   4  18      890.00     1064.08    188.52 o 
 -16   4  18      582.85      263.96    136.82 o 
 -14   4  18     3326.16     3051.55    273.65 o 
 -12   4  18     1647.02     1672.68    217.19 o 
 -10   4  18     2325.84     2346.50    260.07 o 
  -8   4  18      699.51      528.43    148.86 o 
  -6   4  18      198.89      270.74    131.54 o 
  -4   4  18      367.56      537.51    154.73 o 
  -2   4  18     1333.68     1333.40    228.49 o 
   0   4  18     1595.10     1448.19    222.09 o 
 -23   5  18      216.15      165.85    135.51 o 
 -21   5  18     1368.35     1972.56    253.81 o 
 -19   5  18     1662.03     1844.28    248.80 o 
 -17   5  18     1325.27     1369.56    214.58 o 
 -15   5  18      943.15      886.14    182.65 o 
 -13   5  18      461.90      374.58    138.50 o 
 -11   5  18      287.09      232.17    128.02 o 
  -9   5  18      253.57      159.18    128.72 o 
  -7   5  18     1189.68     1181.25    205.17 o 
  -5   5  18      907.85     1018.98    195.10 o 
  -3   5  18      680.24      799.37    183.57 o 
  -1   5  18     1315.96     1150.82    213.73 o 
 -20   6  18      199.39      144.35    155.75 o 
 -18   6  18     1925.55     2011.20    331.90 o 
 -16   6  18      422.72      660.87    173.54 o 
 -14   6  18      387.46      472.19    224.15 o 
 -12   6  18      828.98     1056.86    253.91 o 
 -10   6  18     1234.91     1339.59    223.80 o 
  -8   6  18     2395.01     3337.80    325.69 o 
  -6   6  18      613.70      267.37    154.86 o 
 -29   1  19      485.41      681.35    166.83 o 
 -27   1  19       11.41      132.27    112.91 o 
 -25   1  19       84.82      160.88    112.58 o 
 -23   1  19       19.79      104.55     94.18 o 
 -21   1  19     1102.30     1699.58    534.39 o 
 -19   1  19      815.86      889.39    158.86 o 
 -17   1  19     1444.28     1317.68    205.61 o 
 -15   1  19      170.25      240.25     83.87 o 
 -13   1  19      233.95      219.33     65.06 o 
 -11   1  19      467.52      519.61     87.06 o 
  -9   1  19      112.43      262.03     88.95 o 
  -7   1  19      155.95       42.45     76.67 o 
  -5   1  19      394.59      467.78    100.87 o 
  -3   1  19     2605.38     3112.06    406.58 o 
  -1   1  19      234.48      109.47    118.83 o 
   1   1  19      416.52      244.18    137.84 o 
   3   1  19      642.15      513.98    236.24 o 
 -28   2  19       46.23       42.41    152.32 o 
 -26   2  19      492.08      381.04    206.37 o 
 -24   2  19     1184.01     1363.17    299.18 o 
 -22   2  19        7.26       62.48    145.71 o 
 -20   2  19       20.99       34.15     99.61 o 
 -18   2  19       47.92      -41.81     89.37 o 
 -16   2  19       20.73       -5.19     85.69 o 
 -14   2  19       22.34        6.62    185.62 o 
 -12   2  19       50.76      139.72     95.14 o 
 -10   2  19      210.51      232.35    121.45 o 
  -8   2  19      861.42      934.80    166.49 o 
  -6   2  19       13.49      130.54    108.83 o 
  -4   2  19     1156.47      492.89    140.68 o 
  -2   2  19      318.59      262.41    112.74 o 
   0   2  19       81.83       41.67    202.38 o 
   2   2  19      167.66      -13.68    162.36 o 
 -27   3  19       33.67      324.72    181.28 o 
 -25   3  19      212.42      281.39    202.49 o 
 -23   3  19       10.36      327.22    193.37 o 
 -21   3  19       41.62      -25.41    103.43 o 
 -19   3  19      102.11      118.32    134.65 o 
 -17   3  19      645.63      753.86    161.72 o 
 -15   3  19        3.30       35.31    161.90 o 
 -13   3  19     1517.27     1857.46    396.55 o 
 -11   3  19       86.76      189.31    115.03 o 
  -9   3  19        2.37      -85.50     86.97 o 
  -7   3  19      733.00      820.37    167.30 o 
  -5   3  19       44.43       57.24    100.40 o 
  -3   3  19        2.83      -48.10    134.65 o 
  -1   3  19       52.69      -95.71     95.71 o 
   1   3  19        1.16       29.58    101.31 o 
 -26   4  19      124.44       70.46    155.06 o 
 -24   4  19     1255.34     1250.95    221.93 o 
 -22   4  19      184.04       -7.19    102.76 o 
 -20   4  19     1331.93     1450.61    219.73 o 
 -18   4  19      591.70      740.96    425.05 o 
 -16   4  19      428.00      266.50    214.69 o 
 -14   4  19      771.60      769.21    168.24 o 
 -12   4  19       75.36       80.86    107.29 o 
 -10   4  19      236.91      164.26    125.41 o 
  -8   4  19      273.37      150.35    117.72 o 
  -6   4  19      108.27      143.16    119.60 o 
  -4   4  19       18.10      178.67    152.78 o 
  -2   4  19       42.63      168.28    258.70 o 
 -23   5  19      246.01      142.43    143.60 o 
 -21   5  19      349.34      376.70    141.06 o 
 -19   5  19       10.98        8.51    107.49 o 
 -17   5  19      878.65      917.25    593.79 o 
 -15   5  19      167.41      244.93    130.22 o 
 -13   5  19     1357.29     1291.20    211.83 o 
 -11   5  19        1.94      -82.84    110.83 o 
  -9   5  19        6.90       62.49    119.82 o 
  -7   5  19     1043.01      896.09    188.76 o 
  -5   5  19      118.74      161.04    265.88 o 
 -18   6  19       53.55      -78.73    171.25 o 
 -16   6  19      257.54      281.53    155.71 o 
 -14   6  19      251.94      393.92    228.03 o 
 -12   6  19      278.49      137.57    129.41 o 
 -10   6  19      561.14      518.54    217.09 o 
  -8   6  19     2686.26     2887.00    317.89 o 
 -28   0  20     1756.85     1685.38    319.47 o 
 -26   0  20     1893.78     1798.25    319.93 o 
 -24   0  20     5471.95     6178.27    477.95 o 
 -22   0  20     3029.75     3377.14    389.48 o 
 -20   0  20      278.13       82.78    139.55 o 
 -18   0  20    12827.49    12511.15    650.12 o 
 -16   0  20      580.33      344.55    179.92 o 
 -14   0  20      210.83      150.99     99.00 o 
 -12   0  20     2340.60     2906.25    302.26 o 
 -10   0  20     2036.28     1944.11    212.02 o 
  -8   0  20     2737.30     2718.35    315.59 o 
  -6   0  20     5750.26     5516.53    470.43 o 
  -4   0  20     5828.08     5270.25    474.08 o 
  -2   0  20      112.91      107.17    169.88 o 
   0   0  20      777.71     1066.04    280.48 o 
 -29   1  20      832.08      890.78    182.49 o 
 -27   1  20     2353.05     2612.56    273.04 o 
 -25   1  20     2855.54     3019.22    446.83 o 
 -23   1  20     2342.26     2237.46    309.44 o 
 -21   1  20     2740.76     3268.15    271.53 o 
 -19   1  20      478.60      236.06    115.68 o 
 -17   1  20     3835.97     4445.98    396.51 o 
 -15   1  20     1615.41     2020.91    175.86 o 
 -13   1  20     4413.54     4812.10    222.56 o 
 -11   1  20     2626.94     2443.01    158.57 o 
  -9   1  20     2484.33     2525.14    194.43 o 
  -7   1  20     1954.59     1970.94    183.01 o 
  -5   1  20      869.29      761.79    128.82 o 
  -3   1  20      726.22     1073.94    210.36 o 
  -1   1  20     2403.88     2277.57    383.55 o 
 -28   2  20     2170.27     2471.17    402.70 o 
 -26   2  20     1367.66     1595.99    336.80 o 
 -24   2  20      466.69      420.95    194.28 o 
 -22   2  20      921.39      951.12    274.32 o 
 -20   2  20     4144.53     3833.32    293.68 o 
 -18   2  20     2367.97     2447.68    249.92 o 
 -16   2  20     5965.90     5865.53    346.15 o 
 -14   2  20     5359.81     5570.81    331.27 o 
 -12   2  20      703.14      837.51    163.86 o 
 -10   2  20      495.36      693.02    154.02 o 
  -8   2  20     2468.06     2853.89    272.47 o 
  -6   2  20     1042.06     1027.36    180.37 o 
  -4   2  20      358.54      233.96    120.09 o 
  -2   2  20     1481.71     1159.01    195.72 o 
   0   2  20      595.13      482.88    148.10 o 
 -27   3  20      506.71      977.34    282.53 o 
 -25   3  20     4371.40     5257.48    559.36 o 
 -23   3  20     1938.85     1850.93    353.68 o 
 -21   3  20     3111.49     3141.13    292.66 o 
 -19   3  20     1405.42     1804.32    235.21 o 
 -17   3  20     1314.59     1524.43    215.22 o 
 -15   3  20     1411.78     1344.39    205.71 o 
 -13   3  20      571.64      616.47    156.24 o 
 -11   3  20     3261.47     2839.69    636.09 o 
  -9   3  20     1040.80     1193.89    201.93 o 
  -7   3  20     1870.72     1844.93    238.96 o 
  -5   3  20      660.49      585.19    201.24 o 
  -3   3  20      519.20      697.42    174.11 o 
  -1   3  20      386.81      217.05    305.56 o 
 -24   4  20     1250.02     1249.84    300.77 o 
 -22   4  20      864.72     1215.11    213.52 o 
 -20   4  20     1858.69     2067.70    300.89 o 
 -18   4  20     1698.47     2106.16    258.08 o 
 -16   4  20     1352.77     1153.64    199.26 o 
 -14   4  20     1150.84      987.56    184.61 o 
 -12   4  20      524.75      457.40    279.00 o 
 -10   4  20      908.28     1323.83    205.20 o 
  -8   4  20      959.95     1296.88    207.02 o 
  -6   4  20     1164.91     1325.91    313.88 o 
  -4   4  20      637.43      524.76    161.71 o 
 -21   5  20      836.00      839.88    194.78 o 
 -19   5  20      829.56      735.99    189.65 o 
 -17   5  20     1359.11     1547.11    238.97 o 
 -15   5  20      637.40      562.34    167.12 o 
 -13   5  20     2146.64     2371.72    273.77 o 
 -11   5  20      799.16      973.23    197.31 o 
  -9   5  20      587.41      696.01    175.13 o 
  -7   5  20      411.68      192.14    141.78 o 
 -27   1  21        8.48      -32.31    115.94 o 
 -25   1  21        3.29       37.33    100.10 o 
 -23   1  21      380.46      723.76    199.98 o 
 -21   1  21      344.24      541.19    145.68 o 
 -19   1  21      414.11      322.80    133.86 o 
 -17   1  21        8.71      114.95     87.71 o 
 -15   1  21      102.53       -1.06     75.67 o 
 -13   1  21      342.04      416.90    124.57 o 
 -11   1  21      253.44      326.54     82.35 o 
  -9   1  21        8.80       93.91     78.66 o 
  -7   1  21      419.95      377.76    165.66 o 
  -5   1  21       54.24       58.47    113.82 o 
  -3   1  21      128.53      246.08    124.24 o 
 -26   2  21       81.01      148.45    165.32 o 
 -24   2  21      722.77      772.34    249.69 o 
 -22   2  21      203.82       79.81    165.78 o 
 -20   2  21       69.24      250.15    167.83 o 
 -18   2  21       30.48      -87.20     87.20 o 
 -16   2  21      651.56      761.83    176.11 o 
 -14   2  21        0.23      -84.65     84.65 o 
 -12   2  21       37.06        8.46    103.68 o 
 -10   2  21       24.61        4.87    110.39 o 
  -8   2  21       19.89       59.91    107.13 o 
  -6   2  21      219.84      131.67    169.66 o 
  -4   2  21      198.39       70.72    105.70 o 
 -25   3  21      226.34      524.24    229.63 o 
 -23   3  21      820.57      866.97    275.46 o 
 -21   3  21      735.89      696.09    166.63 o 
 -19   3  21      182.28      175.13    136.13 o 
 -17   3  21     1077.48      968.42    189.03 o 
 -15   3  21      255.49      214.59    123.26 o 
 -13   3  21        0.85       99.32    121.88 o 
 -11   3  21       36.02       35.05    114.32 o 
  -9   3  21      175.51      120.85    113.08 o 
  -7   3  21       68.44      145.46    122.28 o 
  -5   3  21        1.19      -39.29    101.30 o 
 -22   4  21      128.93      203.92    139.33 o 
 -20   4  21      828.53      745.15    190.15 o 
 -18   4  21      145.15       59.49    152.78 o 
 -16   4  21     1171.15     1259.66    258.82 o 
 -14   4  21      147.58      124.64    123.99 o 
 -12   4  21      208.59       72.63    127.86 o 
 -10   4  21      240.52      215.23    141.51 o 
  -8   4  21       31.99       82.37    122.98 o 
  -6   4  21      197.45      -27.75    124.18 o 
 -19   5  21       89.06      313.32    161.52 o 
 -17   5  21      206.24      229.25    148.17 o 
 -15   5  21      468.58      549.55    171.49 o 
 -13   5  21        2.17      -10.62    125.20 o 
 -11   5  21      277.15      320.05    153.85 o 
 -26   0  22     2274.07     2397.52    373.97 o 
 -24   0  22     2369.13     2815.50    397.23 o 
 -22   0  22     3449.61     4006.05    443.52 o 
 -20   0  22     3381.69     3617.94    438.28 o 
 -18   0  22     1636.24     2117.50    337.71 o 
 -16   0  22     1244.44     1511.39    297.35 o 
 -14   0  22     1243.03     1116.83    180.64 o 
 -12   0  22     1123.61     1543.47    299.40 o 
 -10   0  22     2268.13     2204.11    313.20 o 
  -8   0  22     1880.55     2166.67    424.48 o 
  -6   0  22       48.60       90.07    182.20 o 
  -4   0  22     3942.43     3162.56    433.71 o 
 -27   1  22     2801.80     3242.83    448.76 o 
 -25   1  22     3706.35     3201.78    443.98 o 
 -23   1  22      220.06      271.81    212.98 o 
 -21   1  22     1827.22     1490.87    319.70 o 
 -19   1  22      212.22      224.15    184.48 o 
 -17   1  22     4280.54     4472.40    316.59 o 
 -15   1  22     1139.44     1277.96    199.71 o 
 -13   1  22     1701.14     1843.65    231.33 o 
 -11   1  22      896.95     1075.70    147.81 o 
  -9   1  22     1068.53      593.05    158.59 o 
  -7   1  22     1212.19     1191.91    200.51 o 
  -5   1  22      783.56      911.96    179.65 o 
 -26   2  22      525.26      430.75    229.17 o 
 -24   2  22     1537.59     1138.10    315.82 o 
 -22   2  22       46.96      139.10    193.14 o 
 -20   2  22     1806.58     1830.86    354.82 o 
 -18   2  22     1805.10     1769.23    238.76 o 
 -16   2  22     1436.39     1264.99    206.08 o 
 -14   2  22     1197.20     1383.54    210.79 o 
 -12   2  22      167.36      180.85    172.96 o 
 -10   2  22      840.40     1213.52    206.88 o 
  -8   2  22     1789.09     1682.11    232.03 o 
  -6   2  22      681.81      511.09    161.20 o 
 -23   3  22     2012.66     2501.27    412.51 o 
 -21   3  22     3516.64     4269.88    397.23 o 
 -19   3  22      624.46      813.19    195.54 o 
 -17   3  22      407.01      173.07    338.85 o 
 -15   3  22     1218.21     1235.81    214.01 o 
 -13   3  22     1073.41     1101.11    202.48 o 
 -11   3  22     1876.42     1977.65    255.81 o 
  -9   3  22      698.91      834.27    178.99 o 
  -7   3  22      851.98     1102.21    329.50 o 
 -20   4  22     1809.19     2139.67    273.95 o 
 -18   4  22     2690.67     2890.12    313.44 o 
 -16   4  22     2539.38     2508.70    294.63 o 
 -14   4  22     1366.18     1317.12    330.53 o 
 -12   4  22      601.82      872.78    191.55 o 
 -10   4  22      669.07      679.05    182.69 o 
 -25   1  23       93.15      255.17    199.98 o 
 -23   1  23      103.85      213.21    195.88 o 
 -21   1  23     1135.36     1938.26    358.46 o 
 -19   1  23        0.76       68.64    159.62 o 
 -17   1  23      182.49      406.12    195.88 o 
 -15   1  23        1.06       52.50    106.59 o 
 -13   1  23      418.79      353.55    148.59 o 
 -11   1  23        3.74      147.99     83.34 o 
  -9   1  23       42.52       20.94    106.46 o 
  -7   1  23       26.96      111.02    126.65 o 
 -24   2  23        9.24      -29.64    164.18 o 
 -22   2  23      106.65      125.42    176.50 o 
 -20   2  23        2.44      233.73    197.70 o 
 -18   2  23     1345.08     1341.73    214.42 o 
 -16   2  23      217.73      194.51    127.57 o 
 -14   2  23       98.05      277.79    129.36 o 
 -12   2  23      110.89      114.68    120.45 o 
 -10   2  23      369.32      387.75    154.69 o 
  -8   2  23      271.25      415.24    203.86 o 
 -21   3  23      702.39      706.01    185.07 o 
 -19   3  23       12.79       99.09    127.67 o 
 -17   3  23      650.76      642.60    176.84 o 
 -15   3  23      317.17      250.56    136.33 o 
 -13   3  23      292.79      640.59    166.32 o 
 -11   3  23       89.70      208.08    137.68 o 
 -22   0  24      605.25      548.19    220.28 o 
 -20   0  24     2882.76     2933.39    420.49 o 
 -18   0  24     1349.29     1061.71    284.58 o 
 -16   0  24     1342.28     1357.70    314.23 o 
 -14   0  24     3842.55     3842.33    314.68 o 
 -12   0  24      859.56      935.66    178.94 o 
 -23   1  24     1432.37     1106.41    288.92 o 
 -21   1  24      692.86      964.80    272.50 o 
 -19   1  24     3131.75     2928.37    443.52 o 
 -17   1  24     1219.70     2146.91    377.39 o 
 -15   1  24      837.07      971.60    193.03 o 
 -13   1  24      845.27     1200.77    210.32 o 
 -11   1  24     1118.51     1202.74    258.55 o 
 -20   2  24        5.06      164.87    188.58 o 
 -18   2  24     2280.25     2375.05    278.19 o 
 -16   2  24      772.59     1042.05    202.26 o 
 -14   2  24       83.02      198.08    127.07 o 
                                                 
